# Supplementary material for: Whole-genome sequencing of spermatocytic tumors provides insights into the mutational processes operating in the male germline
Source: PLoS One. 2017 May 22;12(5):e0178169. doi: 10.1371/journal.pone.0178169 (PMC5439955; doi:10.1371/journal.pone.0178169)
Supplement: S2 Table — (XLSX) [file pone.0178169.s005.xlsx]

## Sheet: S2A Table 
S2 Table- Chromosome Copy number variation and breakpoints of SpT samples
S2A Table - Chromosome Copy number and zygosity of WGS samples
Chr	SpT1 chr number	SpT1 zygosity	SpT3 chr number	SpT3 zygosity	SpT4 chr number	SpT4 zygosity	SpT6 chr number	SpT6 zygosity	SpT8 chr number	SpT8 zygosity	P-value_loss	adjusted P-value_loss	P-value_gain	adjusted P-value_gain
1	4	2:2	4	2:2	3	2:1	3	2:1	3	2:1	0.57136	0.743276	0.25847	0.710793
2	3	2:1	4	2:2	2	1:1	3	2:1	3	2:1	0.17216	0.378752	0.63275	0.931157
3	3	2:1	4	2:2	2	1:1	3	2:1	4	3:1	0.36681	0.578129	0.42743	0.785235
4	3	2:1	4	2:2	2	1:1	2	1:1	3	2:1	0.05084	0.159783	0.82862	0.99194
5	4 (5)#	3:1 (3:2)	4	2:2	2	1:1	3	2:1	3	2:1	0.36586	0.578129	0.42831	0.785235
6	5	3:2	6	5:1	2	1:1	4	3:1	4	3:1	0.96533	0.99999	0.01316	0.0965067
7	2	1:1	5	3:2	2	1:1	2	1:1	2	1:1	0.00738	0.046915*	0.9517	0.99194
8	3	2:1	3	2:1	2	1:1	3	2:1	3	3:0	0.05081	0.159783	0.82958	0.99194
9	5	3:2	6	4:2	3 (4-5)#	2:1 (3:1-4:1)	4 (5)#	3:1 (4:1)	5	4:1	0.99532	0.99999	0.00088	0.00968**
10	4	2:2	5	3:2	2	1:1	3	2:1	5	3:2	0.85352	0.991667	0.07592	0.334048
11	3	2:1	4	2:2	2	1:1	2	1:1	3	2:1	0.05083	0.159783	0.82811	0.99194
12	3	2:1	4	2:2	2	1:1	3	2:1	3	2:1	0.171	0.378752	0.6341	0.931157
13	3	3:0	3	2:1	2	1:1	3	2:1	2	1:1	0.00853	0.046915*	0.94863	0.99194
14	4	3:1	3	2:1	3	2:1	3	2:1	3	2:1	0.3679	0.578129	0.42552	0.785235
15	3	2:1	3	2:1	2	1:1	2	1:1	2	2:0	0.00046	0.0066**	0.99157	0.99194
16	3	2:1	4	2:2	2	1:1	3	2:1	3	2:1	0.17092	0.378752	0.63488	0.931157
17	4	3:1	4	2:2	2	1:1	3	2:1	3	2:1	0.36593	0.578129	0.42714	0.785235
18	3	2:1	4	2:2	3	2:1	3	2:1	4	2:2	0.57324	0.743276	0.25741	0.710793
19	4	3:1	5	3:2	2	1:1	3	2:1	3	2:1	0.57435	0.743276	0.25703	0.710793
20	5	3:2	8	6:2	4	2:2	4	2:2	5	3:2	0.99999	0.99999	< 1e-05	< 1e-05**
21	3	2:1	8	6:2	2	1:1	3	2:1	4	3:1	0.85644	0.991667	0.0735	0.334048
22	2	1:1	4	2:2	2	1:1	2	1:1	2	1:1	0.0006	0.0066**	0.99194	0.99194
X	2	2:0	2	2:0	1	1:1	2	2:0	2	2:0	NA	NA	NA	NA
Y	2	2:0	2	2:0	1	1:1	1	1:0	2	2:0	NA	NA	NA	NA
# in cases of chromosomal arm amplications, the statistical tests were run using the lowest chrosomosome copy number (full integral chromosome copy number)

## Sheet: S2B Table
S2 Table- Chromosome Copy number variation and breakpoints of SpT samples
S2B Table - Chromosome breakpoints, copy number and Loss of Heterozygosity (LOH) for WGS samples estimated by OncoSNP-SEQ [ref.28].
Sample ID	Chromosome	StartPosition	EndPosition	Chr CopyNumber	LOH	number of Probes (SNPs)	Estimation of stromal contamination
SpT1	1	20141	121482598	4	0	53288	0
SpT1	1	142548742	249229101	4	0	46314	0
SpT1	2	18674	92296370	3	0	38136	0
SpT1	2	95326825	243047103	3	0	57537	0
SpT1	3	61044	90493882	3	0	38650	0
SpT1	3	93505313	197959171	3	0	39825	0
SpT1	4	17764	49651020	3	0	19100	0
SpT1	4	52661630	191008360	3	0	49689	0
SpT1	5	12225	46378957	5	0	19138	0
SpT1	5	49419148	73787278	5	0	9266	0
SpT1	5	73788266	180900951	4	0	42712	0
SpT1	6	84147	58779779	5	0	34244	0
SpT1	6	61884953	171003952	5	0	42200	0
SpT1	7	12717	58047523	2	0	26361	0
SpT1	7	61056898	159119220	2	0	37819	0
SpT1	8	62041	43820906	3	0	22591	0
SpT1	8	46875554	146293086	3	0	37403	0
SpT1	9	20254	47238276	5	0	20009	0
SpT1	9	69732520	141144572	5	0	31476	0
SpT1	10	69083	39140425	4	0	19583	0
SpT1	10	42357974	135521150	4	0	40238	0
SpT1	11	66112	51583357	3	0	22826	0
SpT1	11	54695707	134938847	3	0	35508	0
SpT1	12	150084	34849243	3	0	16310	0
SpT1	12	37857899	133778684	3	0	41424	0
SpT1	13	19022393	115103529	3	1	40529	0
SpT1	14	19000422	107285437	4	0	38061	0
SpT1	15	20003701	102506108	3	0	35699	0
SpT1	16	64362	35269324	3	0	16307	0
SpT1	16	46411990	90291153	3	0	21778	0
SpT1	17	3587	22253830	4	0	10714	0
SpT1	17	25264055	81051007	4	0	26136	0
SpT1	18	10274	15383028	3	0	6908	0
SpT1	18	18516446	78007784	3	0	25091	0
SpT1	19	61749	24613435	4	0	12438	0
SpT1	19	27744881	59108678	4	0	16742	0
SpT1	20	63244	26315643	5	0	12840	0
SpT1	20	29425357	62948788	5	0	16251	0
SpT1	21	14368320	48109017	3	0	15373	0
SpT1	22	16055070	51235401	2	0	18592	0
SpT1	X	2700157	58564876	2	1	18376	0
SpT1	X	61684292	155246185	2	1	27954	0
SpT1	Y	2655180	10091653	2	1	1755	0
SpT1	Y	13106406	59026513	2	1	3529	0
SpT4	1	20141	121482598	3	0	53291	0
SpT4	1	142548742	249229101	3	0	46319	0
SpT4	2	18674	92296370	2	0	38135	0
SpT4	2	95326825	243047103	2	0	57544	0
SpT4	3	61044	90493882	2	0	38651	0
SpT4	3	93505313	197959171	2	0	39825	0
SpT4	4	17764	49651020	2	0	19097	0
SpT4	4	52661630	191008360	2	0	49692	0
SpT4	5	12225	46378957	2	0	19136	0
SpT4	5	49416199	180900951	2	0	51976	0
SpT4	6	84147	58779779	2	0	34248	0
SpT4	6	61884953	171003952	2	0	42198	0
SpT4	7	12717	58047523	2	0	26362	0
SpT4	7	61056898	159119220	2	0	37828	0
SpT4	8	62041	43820906	2	0	22630	0
SpT4	8	46875554	146293086	2	0	37404	0
SpT4	9	20254	23067870	5	0	12519	0
SpT4	9	23069837	27032385	4	0	1579	0
SpT4	9	27038948	47238276	3	0	5921	0
SpT4	9	65473308	141144572	3	0	32507	0
SpT4	10	69083	39140425	2	0	19573	0
SpT4	10	42357974	135521150	2	0	40234	0
SpT4	11	66112	51583357	2	0	22830	0
SpT4	11	54695707	134938847	2	0	35505	0
SpT4	12	150084	34849243	2	0	16315	0
SpT4	12	37857899	133778684	2	0	41423	0
SpT4	13	19022393	115103529	2	0	40529	0
SpT4	14	19000422	107285437	3	0	38066	0
SpT4	15	20003701	102506108	2	0	35705	0
SpT4	16	64362	35269324	2	0	16304	0
SpT4	16	46411990	90291153	2	0	21776	0
SpT4	17	3587	22253830	2	0	10713	0
SpT4	17	25264055	81051007	2	0	26139	0
SpT4	18	10274	15383028	3	0	6908	0
SpT4	18	18516446	78007784	3	0	25099	0
SpT4	19	61749	24613435	2	0	12429	0
SpT4	19	27744881	47511992	2	0	9988	0
SpT4	19	47516459	59108678	1	1	6752	0
SpT4	20	63244	26315643	4	0	12840	0
SpT4	20	29425357	62948788	4	0	16251	0
SpT4	21	14368320	48109017	2	0	15374	0
SpT4	22	16055070	51235401	2	0	18591	0
SpT4	X	2700157	58564876	1	1	18377	0
SpT4	X	61684292	155246185	1	1	27941	0
SpT4	Y	2655180	10091653	1	1	1756	0
SpT4	Y	13106406	59026513	1	1	3501	0
SpT6	1	20141	121482598	3	0	53290	0
SpT6	1	142548742	249229101	3	0	46315	0
SpT6	2	18674	92282976	3	0	38121	0
SpT6	2	95326825	243047103	3	0	57545	0
SpT6	3	61044	90493882	3	0	38642	0
SpT6	3	93505313	197959171	3	0	39818	0
SpT6	4	17764	49651020	2	0	19097	0
SpT6	4	52661630	191008360	2	0	49689	0
SpT6	5	12225	46378957	3	0	19135	0
SpT6	5	49416199	180900951	3	0	51976	0
SpT6	6	84147	58779779	4	0	34280	0
SpT6	6	61884953	171003952	4	0	42198	0
SpT6	7	12717	58047523	2	0	26360	0
SpT6	7	61056898	159119220	2	0	37825	0
SpT6	8	62041	43820906	3	0	22627	0
SpT6	8	46875554	146293086	3	0	37403	0
SpT6	9	20254	47238276	4	0	20027	0
SpT6	9	65473308	108434007	4	0	16642	0
SpT6	9	108443332	141144572	5	0	15866	0
SpT6	10	69083	39140425	3	0	19578	0
SpT6	10	42357974	135521150	3	0	40233	0
SpT6	11	66112	51583357	2	0	22829	0
SpT6	11	54695707	134938847	2	0	35508	0
SpT6	12	150084	34849243	3	0	16307	0
SpT6	12	37857899	133778684	3	0	41423	0
SpT6	13	19022393	115103529	3	0	40526	0
SpT6	14	19000422	107285437	3	0	38064	0
SpT6	15	20003701	102506108	2	0	35705	0
SpT6	16	64362	35269324	3	0	16309	0
SpT6	16	46411990	90291153	3	0	21777	0
SpT6	17	3587	22253830	3	0	10713	0
SpT6	17	25264055	81051007	3	0	26133	0
SpT6	18	10274	15383028	3	0	6908	0
SpT6	18	18516446	78007784	3	0	25099	0
SpT6	19	61749	24613435	3	0	12436	0
SpT6	19	27744881	59108678	3	0	16744	0
SpT6	20	63244	26315643	4	0	12833	0
SpT6	20	29425357	62948788	4	0	16251	0
SpT6	21	14368320	48109017	3	0	15380	0
SpT6	22	16055070	51235401	2	0	18577	0
SpT6	X	60814	58564876	2	1	19128	0
SpT6	X	61684292	127540263	2	1	18647	0
SpT6	X	127541128	155246185	1	1	9302	0
SpT6	Y	2655180	10091653	1	1	1756	0
SpT6	Y	13106406	59026513	1	1	3607	0
SpT8	1	20141	121482598	3	0	53292	0.2
SpT8	1	142548742	249229101	3	0	46308	0.2
SpT8	2	18674	92296370	3	0	38138	0.2
SpT8	2	95326825	243047103	3	0	57546	0.2
SpT8	3	61044	90493882	4	0	38652	0.2
SpT8	3	93505313	197959171	4	0	39826	0.2
SpT8	4	17764	49651020	3	0	19096	0.2
SpT8	4	52661630	191008360	3	0	49696	0.2
SpT8	5	12225	46378957	3	0	19136	0.2
SpT8	5	49416199	180900951	3	0	51974	0.2
SpT8	6	84147	58779779	4	0	34282	0.2
SpT8	6	61884953	171003952	4	0	42198	0.2
SpT8	7	12717	58047523	2	0	26365	0.2
SpT8	7	61056898	159119220	2	0	37830	0.2
SpT8	8	62041	43820906	3	1	22623	0.2
SpT8	8	46875554	146293086	3	1	37405	0.2
SpT8	9	20254	47238276	5	0	20026	0.2
SpT8	9	69732520	141144572	5	0	31476	0.2
SpT8	10	69083	39140425	5	0	19591	0.2
SpT8	10	42357974	135521150	5	0	40243	0.2
SpT8	11	66112	51583357	3	0	22832	0.2
SpT8	11	54695707	134938847	3	0	35505	0.2
SpT8	12	150084	34849243	3	0	16317	0.2
SpT8	12	37857899	133778684	3	0	41422	0.2
SpT8	13	19022393	115103529	2	0	40530	0.2
SpT8	14	19000422	107285437	3	0	38065	0.2
SpT8	15	20003701	102506108	2	1	35703	0.2
SpT8	16	64362	35269324	3	0	16311	0.2
SpT8	16	46411990	90291153	3	0	21779	0.2
SpT8	17	3587	22253830	3	0	10713	0.2
SpT8	17	25264055	81051007	3	0	26139	0.2
SpT8	18	10274	15383028	4	0	6908	0.2
SpT8	18	18516446	78007784	4	0	25099	0.2
SpT8	19	61749	24613435	3	0	12430	0.2
SpT8	19	27744881	59108678	3	0	16750	0.2
SpT8	20	63244	26315643	5	0	12837	0.2
SpT8	20	29425357	62948788	5	0	16248	0.2
SpT8	21	14368320	48109017	3	0	15377	0.2
SpT8	22	16055070	51235401	2	0	18596	0.2
SpT8	X	2700157	58564876	2	1	18381	0.2
SpT8	X	61684292	155246185	2	1	27952	0.2
SpT8	Y	2655180	10091653	2	1	1756	0.2
SpT8	Y	13106406	59026513	2	1	3522	0.2

## Sheet: S2C Table 
S2 Table- Chromosome Copy number variation and breakpoints of SpT samples
S2C Table - Chromosome copy number gains and losses from WGS samples and other samples described in the literature (yellow = gains*; blue = losses*)
	This study (WGS)						Looijenga, 2006 (aCGH)			Verdorfer, 2004 (results from aCGH (bold) and FISH for chr7, 9p21 and X [%nuclei](in italics)								Overall
	SpT1 <3n>	SpT4 <2n>	SpT6 <3n>	SpT8 <3n>	SpT3 <4n>		SS2/H4T	SS3		1	3	4	5	6	7	8
Chr	44 yrs	48 yrs	49 yrs	60 yrs	66 yrs		84 yrs	48 yrs		29 yrs	76 yrs	47 yrs	52 yrs	36 yrs	36 yrs	50 yrs		Chr	Total
1	4	3	3	3	4		gain 1q							gain		gain 1p33-qter		1	5/14 gain
2	3	2	3	3	4											gain 2q22		2	1/14 gain
3	3	2	3	4	4													3	1/14 gain
4	3	2	2	3	4													4	1/14 loss
5	4 (5)	2	3	3	4													5	1/14 gain
6	5	2	4	4	6									gain		gain 6p12-q24		6	6/14 gain
7	2	2	2	2	5					loss [27%]	loss [16%]	loss [34%]	loss [24%]	loss [37%]	loss [35%]	loss [7%]		7	10/14 loss; 1 gain
8	3	2	3	3	3													8	1 loss
9	5	3 (4-5)	4 (5)	5	6		gain	gain		gain 9p21	gain 9p21	gain 9p21	gain 9p21	gain 9p21	gain 9p21	gain 9p21		9	14/14 gain
10	4	2	3	5	5											gain		10	4/14 gain
11	3	2	2	3	4		tip 11q											11	2/14 loss
12	3	2	3	3	4													12	no changes
13	3	2	3	2	3			loss						loss				13	4/14 loss
14	4	3	3	3	3													14	2/14 gain; 1 loss
15	3	2	2	2	3			loss				loss		loss				15	6/14 loss
16	3	2	3	3	4					loss 16p	loss	loss 16p		loss		loss 16p		16	5/14 loss
17	4	2	3	3	4													17	1/14 gain
18	3	3	3	4	4			gain					gain 18q	gain		gain		18	6/14 gain
19	4	2 [1)	3	3	5											loss		19	2 gain; 2 loss
20	5	4	4	5	8		gain					gain		gain	gain	gain		20	10/14 gain
21	3	2	3	4	8			gain								gain		21	4/14 gain
22	2	2	2	2	4									loss		loss		22	5/14 loss
X	2	1	2	2	2					gain [58%]	gain [18%]	gain [64%]	gain [59%]	gain [77%]	gain [43%]	gain [28%]		X	7 gain
Y	2	1	1	2	2			gain										Y	1 gain; 1 loss
*for WGS samples - 'gains and losses' are called based on the sample basic ploidy number; for the published references 'gains and losses' is as described in the study
