# Supplementary material for: Whole-genome sequencing of spermatocytic tumors provides insights into the mutational processes operating in the male germline
Source: PLoS One. 2017 May 22;12(5):e0178169. doi: 10.1371/journal.pone.0178169 (PMC5439955; doi:10.1371/journal.pone.0178169)
Supplement: S4 Table — (XLSX) [file pone.0178169.s007.xlsx]

## Sheet: S4 Table 
S4 Table - Percentiles of Variant Allele frequencies (VAFs) of WGS spermatocytic seminoma samples binned by chromosomal regions estimated by OncoSNP-SEQ.
Sample ID	Chromosome	StartPosition	EndPosition	LOH	Copy Number	MajorCopyNumber	MinorCopyNumber	Number of SNVs	50th Percentile of VAFs (median)	90th Percentile of VAFs	99th Percentile of VAFs
SpT1	1	20141	121482598	0	4	2	2	15	0.481	0.5986	0.64284
SpT1	1	142548742	249229101	0	4	2	2	27	0.467	0.5682	0.62928
SpT1	2	18674	92296370	0	3	2	1	24	0.272	0.401	0.42809
SpT1	2	95326825	243047103	0	3	2	1	46	0.309	0.389	0.51595
SpT1	3	61044	90493882	0	3	2	1	16	0.3215	0.359	0.3943
SpT1	3	93505313	197959171	0	3	2	1	27	0.302	0.3898	0.41122
SpT1	4	17764	49651020	0	3	2	1	22	0.306	0.4181	0.52933
SpT1	4	52661630	191008360	0	3	2	1	44	0.3165	0.4254	0.51988
SpT1	5	12225	46378957	0	5	3	2	18	0.198	0.4095	0.46828
SpT1	5	49419148	73787278	0	5	3	2	7	0.169	0.2566	0.35866
SpT1	5	73788266	180900951	0	4	2	2	15	0.356	0.5398	0.59734
SpT1	6	84147	58779779	0	5	3	2	17	0.2	0.297	0.34548
SpT1	6	61884953	171003952	0	5	3	2	46	0.191	0.2585	0.36265
SpT1	7	12717	58047523	0	2	1	1	14	0.4205	0.514	0.56176
SpT1	7	61056898	159119220	0	2	1	1	24	0.4345	0.5499	0.65803
SpT1	8	62041	43820906	0	3	2	1	8	0.3065	0.3684	0.39234
SpT1	8	46875554	146293086	0	3	2	1	36	0.344	0.412	0.45895
SpT1	9	20254	47238276	0	5	3	2	14	0.2715	0.4563	0.52464
SpT1	9	69732520	141144572	0	5	3	2	14	0.246	0.4445	0.46979
SpT1	10	69083	39140425	0	4	2	2	18	0.252	0.4123	0.54226
SpT1	10	42357974	135521150	0	4	2	2	28	0.263	0.5271	0.58731
SpT1	11	66112	51583357	0	3	2	1	13	0.306	0.3632	0.38636
SpT1	11	54695707	134938847	0	3	2	1	20	0.308	0.3807	0.41796
SpT1	12	150084	34849243	0	3	2	1	11	0.293	0.406	0.4312
SpT1	12	37857899	133778684	0	3	2	1	26	0.3165	0.384	0.49725
SpT1	13	19022393	115103529	1	3	3	0	19	0.342	0.5854	0.90494
SpT1	14	19000422	107285437	0	4	3	1	23	0.226	0.3268	0.55268
SpT1	15	20003701	102506108	0	3	2	1	25	0.306	0.4072	0.48008
SpT1	16	64362	35269324	0	3	2	1	6	0.2785	0.3515	0.38345
SpT1	16	46411990	90291153	0	3	2	1	12	0.3175	0.4417	0.46536
SpT1	17	3587	22253830	0	4	3	1	10	0.2885	0.5083	0.57553
SpT1	17	25264055	81051007	0	4	3	1	14	0.2985	0.5203	0.54292
SpT1	18	10274	15383028	0	3	2	1	6	0.2365	0.312	0.3192
SpT1	18	18516446	78007784	0	3	2	1	27	0.298	0.3852	0.4259
SpT1	19	61749	24613435	0	4	3	1	8	0.309	0.4756	0.52726
SpT1	19	27744881	59108678	0	4	3	1	10	0.2185	0.4708	0.51778
SpT1	20	63244	26315643	0	5	3	2	9	0.203	0.246	0.2532
SpT1	20	29425357	62948788	0	5	3	2	13	0.218	0.2786	0.36636
SpT1	21	14368320	48109017	0	3	2	1	9	0.31	0.3808	0.48808
SpT1	22	16055070	51235401	0	2	1	1	9	0.448	0.5376	0.59376
SpT1	X	2700157	58564876	1	2	2	0	11	0.417	0.484	0.5551
SpT1	X	61684292	155246185	1	2	2	0	14	0.451	0.6491	0.69044
SpT1	Y	2655180	10091653	1	2	2	0	3	0.156	0.156	0.156
SpT1	Y	13106406	59026513	1	2	2	0	5	0.5	0.5512	0.55912
SpT4	1	20141	121482598	0	3	2	1	19	0.377	0.681	0.70632
SpT4	1	142548742	249229101	0	3	2	1	14	0.366	0.5674	0.61798
SpT4	2	18674	92296370	0	2	1	1	10	0.5045	0.5371	0.53791
SpT4	2	95326825	243047103	0	2	1	1	20	0.4995	0.5632	0.61405
SpT4	3	61044	90493882	0	2	1	1	14	0.4835	0.5794	0.59374
SpT4	3	93505313	197959171	0	2	1	1	18	0.492	0.5977	0.64965
SpT4	4	17764	49651020	0	2	1	1	5	0.5	0.56	0.596
SpT4	4	52661630	191008360	0	2	1	1	12	0.413	0.5685	0.64286
SpT4	5	12225	46378957	0	2	1	1	9	0.467	0.5884	0.61504
SpT4	5	49416199	180900951	0	2	1	1	15	0.444	0.5166	0.54852
SpT4	6	84147	58779779	0	2	1	1	12	0.4515	0.5866	0.60301
SpT4	6	61884953	171003952	0	2	1	1	8	0.4915	0.5384	0.59384
SpT4	7	12717	58047523	0	2	1	1	7	0.516	0.595	0.6085
SpT4	7	61056898	159119220	0	2	1	1	17	0.385	0.549	0.57144
SpT4	8	62041	43820906	0	2	1	1	3	0.5	0.548	0.5588
SpT4	8	46875554	146293086	0	2	1	1	5	0.5	0.6316	0.63916
SpT4	9	20254	23067870	0	5	4	1	2	0.241	0.277	0.2851
SpT4	9	23069837	27032385	0	4	3	1	1	0.242	0.242	0.242
SpT4	9	27038948	47238276	0	3	2	1	6	0.291	0.353	0.3665
SpT4	9	65473308	141144572	0	3	2	1	9	0.309	0.44	0.5084
SpT4	10	69083	39140425	0	2	1	1	7	0.378	0.4894	0.50884
SpT4	10	42357974	135521150	0	2	1	1	11	0.5	0.568	0.5968
SpT4	11	66112	51583357	0	2	1	1	10	0.5215	0.6088	0.63958
SpT4	11	54695707	134938847	0	2	1	1	8	0.469	0.5354	0.54044
SpT4	12	150084	34849243	0	2	1	1	2	0.53	0.6148	0.63388
SpT4	12	37857899	133778684	0	2	1	1	10	0.4585	0.5102	0.67382
SpT4	13	19022393	115103529	0	2	1	1	7	0.429	0.5964	0.59964
SpT4	14	19000422	107285437	0	3	2	1	11	0.323	0.7	0.817
SpT4	15	20003701	102506108	0	2	1	1	12	0.425	0.5399	0.60218
SpT4	16	64362	35269324	0	2	1	1	5	0.348	0.4548	0.47748
SpT4	16	46411990	90291153	0	2	1	1	9	0.458	0.5734	0.59284
SpT4	17	3587	22253830	0	2	1	1	2	0.172	0.212	0.221
SpT4	17	25264055	81051007	0	2	1	1	10	0.447	0.5135	0.54185
SpT4	18	10274	15383028	0	3	2	1	1	0.308	0.308	0.308
SpT4	18	18516446	78007784	0	3	2	1	7	0.338	0.5052	0.64722
SpT4	19	61749	24613435	0	2	1	1	7	0.444	0.5604	0.63114
SpT4	19	27744881	47511992	0	2	1	1	4	0.4465	0.4852	0.48952
SpT4	19	47516459	59108678	1	1	1	0	1	0.941	0.941	0.941
SpT4	20	63244	26315643	0	4	2	2	3	0.436	0.5048	0.52028
SpT4	20	29425357	62948788	0	4	2	2	4	0.3085	0.4099	0.43609
SpT4	21	14368320	48109017	0	2	1	1	5	0.532	0.5598	0.56988
SpT4	22	16055070	51235401	0	2	1	1	3	0.16	0.3856	0.43636
SpT4	X	2700157	58564876	1	1	1	0	3	1	1	1
SpT4	X	61684292	155246185	1	1	1	0	4	0.5645	0.9823	0.99823
SpT4	Y	2655180	10091653	1	1	1	0	5	0.263	0.7176	0.97176
SpT4	Y	13106406	59026513	1	1	1	0	4	0.167	0.167	0.167
SpT6	1	20141	121482598	0	3	2	1	22	0.3125	0.413	0.45913
SpT6	1	142548742	249229101	0	3	2	1	14	0.3365	0.4233	0.45135
SpT6	2	18674	92282976	0	3	2	1	24	0.3175	0.3907	0.42008
SpT6	2	95326825	243047103	0	3	2	1	44	0.325	0.4105	0.43968
SpT6	3	61044	90493882	0	3	2	1	21	0.298	0.341	0.374
SpT6	3	93505313	197959171	0	3	2	1	21	0.339	0.385	0.423
SpT6	4	17764	49651020	0	2	1	1	14	0.456	0.5555	0.56087
SpT6	4	52661630	191008360	0	2	1	1	27	0.476	0.543	0.57668
SpT6	5	12225	46378957	0	3	2	1	11	0.338	0.409	0.4144
SpT6	5	49416199	180900951	0	3	2	1	26	0.323	0.3885	0.42325
SpT6	6	84147	58779779	0	4	3	1	7	0.254	0.3888	0.41688
SpT6	6	61884953	171003952	0	4	3	1	19	0.25	0.4674	0.50806
SpT6	7	12717	58047523	0	2	1	1	13	0.405	0.4808	0.59536
SpT6	7	61056898	159119220	0	2	1	1	19	0.37	0.5162	0.56098
SpT6	8	62041	43820906	0	3	2	1	16	0.2875	0.408	0.4426
SpT6	8	46875554	146293086	0	3	2	1	22	0.312	0.4226	0.53448
SpT6	9	20254	47238276	0	4	3	1	12	0.2425	0.3152	0.38041
SpT6	9	65473308	108434007	0	4	3	1	8	0.199	0.2603	0.27353
SpT6	9	108443332	141144572	0	5	4	1	10	0.2115	0.405	0.4293
SpT6	10	69083	39140425	0	3	2	1	7	0.214	0.3884	0.41864
SpT6	10	42357974	135521150	0	3	2	1	31	0.308	0.382	0.3942
SpT6	11	66112	51583357	0	2	1	1	6	0.4205	0.5475	0.59925
SpT6	11	54695707	134938847	0	2	1	1	10	0.4505	0.5964	0.59964
SpT6	12	150084	34849243	0	3	2	1	10	0.3245	0.4011	0.41001
SpT6	12	37857899	133778684	0	3	2	1	13	0.303	0.587	0.66812
SpT6	13	19022393	115103529	0	3	2	1	28	0.287	0.3872	0.45179
SpT6	14	19000422	107285437	0	3	2	1	23	0.291	0.4058	0.46344
SpT6	15	20003701	102506108	0	2	1	1	16	0.4085	0.5295	0.61775
SpT6	16	64362	35269324	0	3	2	1	4	0.364	0.3967	0.40507
SpT6	16	46411990	90291153	0	3	2	1	11	0.341	0.4	0.4729
SpT6	17	3587	22253830	0	3	2	1	8	0.2495	0.3503	0.40763
SpT6	17	25264055	81051007	0	3	2	1	18	0.3145	0.3594	0.5022
SpT6	18	10274	15383028	0	3	2	1	4	0.201	0.337	0.3559
SpT6	18	18516446	78007784	0	3	2	1	13	0.348	0.436	0.51512
SpT6	19	61749	24613435	0	3	2	1	12	0.3405	0.4378	0.64225
SpT6	19	27744881	59108678	0	3	2	1	8	0.25	0.336	0.3576
SpT6	20	63244	26315643	0	4	2	2	10	0.2305	0.311	0.311
SpT6	20	29425357	62948788	0	4	2	2	5	0.254	0.2948	0.29588
SpT6	21	14368320	48109017	0	3	2	1	7	0.44	0.6554	0.68834
SpT6	22	16055070	51235401	0	2	1	1	6	0.468	0.4855	0.48685
SpT6	X	60814	58564876	1	2	2	0	4	0.3965	0.4456	0.45856
SpT6	X	61684292	127540263	1	2	2	0	8	0.492	0.5837	0.65867
SpT6	X	127541128	155246185	1	1	1	0	2	0.793	0.8178	0.82338
SpT6	Y	2655180	10091653	1	1	1	0	10	0.259	0.3678	0.37428
SpT6	Y	13106406	59026513	1	1	1	0	3	0.208	0.308	0.3305
SpT8	1	20141	121482598	0	3	2	1	22	0.2715	0.3321	0.6186
SpT8	1	142548742	249229101	0	3	2	1	24	0.2665	0.4131	0.64537
SpT8	2	18674	92296370	0	3	2	1	17	0.274	0.5284	0.5944
SpT8	2	95326825	243047103	0	3	2	1	38	0.26	0.3553	0.40567
SpT8	3	61044	90493882	0	4	3	1	27	0.239	0.4178	0.58186
SpT8	3	93505313	197959171	0	4	3	1	28	0.2385	0.4402	0.48731
SpT8	4	17764	49651020	0	3	2	1	13	0.286	0.3782	0.42004
SpT8	4	52661630	191008360	0	3	2	1	42	0.261	0.3632	0.40236
SpT8	5	12225	46378957	0	3	2	1	13	0.271	0.392	0.48932
SpT8	5	49416199	180900951	0	3	2	1	17	0.31	0.4088	0.61748
SpT8	6	84147	58779779	0	4	3	1	22	0.197	0.2694	0.33744
SpT8	6	61884953	171003952	0	4	3	1	23	0.211	0.3174	0.41724
SpT8	7	12717	58047523	0	2	1	1	10	0.3405	0.4558	0.51898
SpT8	7	61056898	159119220	0	2	1	1	17	0.353	0.4884	0.64236
SpT8	8	62041	43820906	1	3	3	0	9	0.271	0.3976	0.54376
SpT8	8	46875554	146293086	1	3	3	0	15	0.302	0.616	0.79572
SpT8	9	20254	47238276	0	5	4	1	10	0.1705	0.2615	0.47615
SpT8	9	69732520	141144572	0	5	4	1	14	0.2065	0.2891	0.63134
SpT8	10	69083	39140425	0	5	3	2	14	0.1715	0.2359	0.24883
SpT8	10	42357974	135521150	0	5	3	2	22	0.204	0.3375	0.36175
SpT8	11	66112	51583357	0	3	2	1	9	0.271	0.3706	0.40876
SpT8	11	54695707	134938847	0	3	2	1	23	0.275	0.332	0.37824
SpT8	12	150084	34849243	0	3	2	1	12	0.3125	0.3867	0.39467
SpT8	12	37857899	133778684	0	3	2	1	24	0.306	0.378	0.58424
SpT8	13	19022393	115103529	0	2	1	1	19	0.421	0.5216	0.55824
SpT8	14	19000422	107285437	0	3	2	1	17	0.304	0.3798	0.4182
SpT8	15	20003701	102506108	1	2	2	0	14	0.2295	0.4301	0.51464
SpT8	16	64362	35269324	0	3	2	1	12	0.2435	0.3234	0.38296
SpT8	16	46411990	90291153	0	3	2	1	16	0.267	0.377	0.38155
SpT8	17	3587	22253830	0	3	2	1	9	0.294	0.36	0.36
SpT8	17	25264055	81051007	0	3	2	1	10	0.2495	0.3293	0.35603
SpT8	18	10274	15383028	0	4	2	2	3	0.22	0.2824	0.29644
SpT8	18	18516446	78007784	0	4	2	2	19	0.243	0.3296	0.4616
SpT8	19	61749	24613435	0	3	2	1	4	0.295	0.521	0.6047
SpT8	19	27744881	59108678	0	3	2	1	6	0.3605	0.571	0.5971
SpT8	20	63244	26315643	0	5	3	2	10	0.187	0.4253	0.49253
SpT8	20	29425357	62948788	0	5	3	2	8	0.184	0.205	0.2113
SpT8	21	14368320	48109017	0	3	2	1	8	0.2585	0.3246	0.33216
SpT8	22	16055070	51235401	0	2	1	1	8	0.464	0.6027	0.60837
SpT8	X	2700157	58564876	1	2	2	0	13	0.387	0.5	0.51232
SpT8	X	61684292	155246185	1	2	2	0	12	0.419	0.4976	0.52225
SpT8	Y	2655180	10091653	1	2	2	0	5	0.17	0.2492	0.28232
SpT8	Y	13106406	59026513	1	2	2	0	2	0.2745	0.3861	0.41121
