# Supplementary material for: Whole-genome sequencing of spermatocytic tumors provides insights into the mutational processes operating in the male germline
Source: PLoS One. 2017 May 22;12(5):e0178169. doi: 10.1371/journal.pone.0178169 (PMC5439955; doi:10.1371/journal.pone.0178169)
Supplement: S6 Table — (XLSX) [file pone.0178169.s009.xlsx]

## Sheet: S6A Table MIP design
S6 Table - Molecular inversion probe design, amplification primers and target coverage analysis.
S6A Table - Molecular inversion probe design
MIP name	Targeted codons	Pool Number	extension probe co-ordinates (hg19)	ligation probe co-ordinates (hg19)	Target capture co-ordinates (hg19)	Capture size	Target size	probe_strand	MIP_sequence
RD_NRAS_1_1_p.Q61K	NRAS_p.Q61	Pool_1	chr1:115256438-115256454	chr1:115256567-115256589	chr1:115256455-115256566	151	112	+	ACCATCTATAACCACTTGTTTTCNNNNNCTTCAGCTTCCCGATATCCGACGGTAGTGTNNNNNCGCAAATGACTTGCTAT
RD_NRAS_1_2_p.Q61R	NRAS_p.Q61	Pool_1	chr1:115256553-115256571	chr1:115256420-115256440	chr1:115256441-115256552	151	112	-	GCGGATATTAACCTCTACAGGNNNNNCTTCAGCTTCCCGATATCCGACGGTAGTGTNNNNNATGGTGAAACCTGTTTGTT
RD_NRAS_1_3_p.G13R	NRAS_p.G12-p.G13	Pool_1	chr1:115258727-115258742	chr1:115258855-115258878	chr1:115258743-115258854	151	112	+	GCTTTCTATAATCAATGGAAATGANNNNNCTTCAGCTTCCCGATATCCGACGGTAGTGTNNNNNGTGCGCTTTTCCCAAC
RD_NRAS_1_4_p.G13R	NRAS_p.G12-p.G13	Pool_1	chr1:115258773-115258791	chr1:115258640-115258660	chr1:115258661-115258772	151	112	-	GTGGTAGCCCGCTGACCTGATNNNNNCTTCAGCTTCCCGATATCCGACGGTAGTGTNNNNNCTGGTGTGAAATGACTGAG
FFPE_MIP_FGFR3_01+	FGFR3_p.S84	Pool_2	chr4:1801087-1801104	chr4:1801141-1801166	chr4:1801105-1801140	79	36	+	GCCCCAGCGGCTGCAGGTGCTGAATGCTTCAGCTTCCCGATATCCGACGGTAGTGTNNNNNTGTCTGGGTCAAGGATGG
FFPE_MIP_FGFR3_02+	FGFR3_p.R200	Pool_1	chr4:1803196-1803215	chr4:1803276-1803295	chr4:1803216-1803275	99	60	+	GGGTGGCTCTGGGCCTGGCACTTCAGCTTCCCGATATCCGACGGTAGTGTNNNNNCTCCCTCCATCTCCTGGCTG
FFPE_MIP_FGFR3_03+	FGFR3_p.S217	Pool_2	chr4:1803345-1803364	chr4:1803409-1803430	chr4:1803365-1803408	85	44	+	CACCTGCGTCGTGGAGAACAAGCTTCAGCTTCCCGATATCCGACGGTAGTGTNNNNNAGCTGCGGCATCAGCAGTGG
FFPE_MIP_FGFR3_04-	FGFR3_p.Y241	Pool_1	chr4:1803458-1803477	chr4:1803378-1803400	chr4:1803401-1803457	99	57	-	GCGGTCCGAGGGCACCACGCTTTCTTCAGCTTCCCGATATCCGACGGTAGTGTNNNNNCCCTCACCCAGCACGTCCAG
FFPE_MIP_FGFR3_05+	FGFR3_p.R248-p.N262	Pool_1	chr4:1803518-1803534	chr4:1803615-1803637	chr4:1803535-1803614	119	80	+	GCGGTGCTGGGCAGCGACGTGGACTTCAGCTTCCCGATATCCGACGGTAGTGTNNNNNTGGTGAGGGAGGGGGTG
FFPE_MIP_FGFR3_06-	FGFR3_p.N262-p.S279	Pool_2	chr4:1803660-1803679	chr4:1803580-1803601	chr4:1803602-1803659	99	58	-	GGCAGCCCCGCCTGCAGGATGGCTTCAGCTTCCCGATATCCGACGGTAGTGTNNNNNTGGATGTGGGGCTGTGCGTC
FFPE_MIP_FGFR3_07+	FGFR3_p.N328	Pool_2	chr4:1805411-1805437	chr4:1805473-1805490	chr4:1805438-1805472	79	35	+	GTCACCTTTGAGGACGCCCTTCAGCTTCCCGATATCCGACGGTAGTGTNNNNNCTTTGTAGACGGCGGGCGCTAACACCA
FFPE_MIP_FGFR3_08-	FGFR3_p.G346	Pool_2	chr4:1805576-1805595	chr4:1805496-1805516	chr4:1805517-1805575	99	59	-	TTGCCCGCCAGGCAGGTGTACCTTCAGCTTCCCGATATCCGACGGTAGTGTNNNNNTGCGGAGCAGCAGCAGCAGC
FFPE_MIP_FGFR3_09+	FGFR3_p.G370-p.G375	Pool_1	chr4:1806035-1806057	chr4:1806119-1806139	chr4:1806058-1806118	104	61	+	GGGGTGGGCTTCTTCCTGTTCCTTCAGCTTCCCGATATCCGACGGTAGTGTNNNNNCTCAACGCCCATGTCTTTGCAGC
FFPE_MIP_FGFR3_10-	FGFR3_p.G380-p.T394	Pool_2	chr4:1806175-1806194	chr4:1806085-1806107	chr4:1806108-1806174	109	67	-	TGCCTGCATACACACTGCCCGCCCTTCAGCTTCCCGATATCCGACGGTAGTGTNNNNNCTTTCTTGGGGGGGCTGCGC
FFPE_MIP_FGFR3_11+	FGFR3_p.I538-p.N540	Pool_1	chr4:1807329-1807350	chr4:1807406-1807428	chr4:1807351-1807405	99	55	+	GTAGCGGCGGTGGTGCCGGCTGGCTTCAGCTTCCCGATATCCGACGGTAGTGTNNNNNGGAGATGATGAAGATGATCGGG
FFPE_MIP_FGFR3_12+	FGFR3_p.D641-p.K650	Pool_2	chr4:1807833-1807859	chr4:1807895-1807912	chr4:1807860-1807894	79	35	+	ACCAACGTGAGCCCGGCCCTTCAGCTTCCCGATATCCGACGGTAGTGTNNNNNTGAAGATCGCAGACTTCGGGCTGGCCC
FFPE_MIP_FGFR3_13-	FGFR3_p.G697	Pool_2	chr4:1808363-1808386	chr4:1808307-1808326	chr4:1808327-1808362	79	36	-	TACGGGGAGCCCCCCAGCGTCTTCAGCTTCCCGATATCCGACGGTAGTGTNNNNNTTGTCCATGCGGTGGCCCTCCTTC
RD_FGFR3_1_56_p.X695S	FGFR3_p.X807	Pool_2	chr4:1808942-1808957	chr4:1809070-1809093	chr4:1808958-1809069	151	112	+	ACTCAGTGCAGATGGAGAGACAGCNNNNNCTTCAGCTTCCCGATATCCGACGGTAGTGTNNNNNGACCTGCTGCCCCCGG
RD_FGFR3_1_57_p.X695S	FGFR3_p.X807	Pool_2	chr4:1808996-1809014	chr4:1808863-1808883	chr4:1808884-1808995	151	112	-	GGGGAGTACTGCTCGAAAGGCNNNNNCTTCAGCTTCCCGATATCCGACGGTAGTGTNNNNNCACATTGTTGGGGACCAGT
FFPE_MIP_RET_01+	RET_p.C609-p.C620	Pool_1	chr10:43609032-43609051	chr10:43609116-43609136	chr10:43609052-43609115	104	64	+	CATCCAGGGTGAGTGGGTGGCCTTCAGCTTCCCGATATCCGACGGTAGTGTNNNNNTGGGGAGCCCCGGGGGATTA
FFPE_MIP_RET_02-	RET_p.C630-p.C634	Pool_2	chr10:43609966-43609986	chr10:43609907-43609925	chr10:43609926-43609965	79	40	-	GTGGGTGGGGGTGGTGTGACTTCAGCTTCCCGATATCCGACGGTAGTGTNNNNNGAAGGAGAAGAGGACAGCGGC
FFPE_MIP_RET_04+	RET_p.L790-p.Y791	Pool_1	chr10:43613836-43613856	chr10:43613913-43613935	chr10:43613857-43613912	99	56	+	GCCTGCAGCCAGGATGGTAAGGCCTTCAGCTTCCCGATATCCGACGGTAGTGTNNNNNGTGAGCTGCGAGACCTGCTGT
FFPE_MIP_RET_03-	RET_p.E768	Pool_1	chr10:43613874-43613893	chr10:43613779-43613803	chr10:43613804-43613873	114	70	-	GCAGGTTGCAAACGATCGCTCCTGGCTTCAGCTTCCCGATATCCGACGGTAGTGTNNNNNTGTGGGTGGTTGACCTGCTT
FFPE_MIP_RET_05-	RET_p.V804	Pool_2	chr10:43615031-43615047	chr10:43614968-43614992	chr10:43614993-43615030	79	38	-	GAGGAGGAGCGGGCCTGGGGGCGGACTTCAGCTTCCCGATATCCGACGGTAGTGTNNNNNTGCGGCTCTCGCGGAGG
FFPE_MIP_RET_06+	RET_p.A883	Pool_1	chr10:43615512-43615532	chr10:43615588-43615611	chr10:43615533-43615587	99	55	+	GATTTCGGATTTCGGCTTGTCCCGCTTCAGCTTCCCGATATCCGACGGTAGTGTNNNNNGCTATTTTTCCTCACAGCTCG
FFPE_MIP_RET_07+	RET_p.M918	Pool_2	chr10:43617371-43617387	chr10:43617424-43617450	chr10:43617388-43617423	79	36	+	GAATCCCTTTTTGATCATATCTACACCCTTCAGCTTCCCGATATCCGACGGTAGTGTNNNNNTCTTTATTCCATCTTCT
FFPE_MIP_FGFR2_17+	FGFR2_p.R678	Pool_1	chr10:123246839-123246859	chr10:123246902-123246920	chr10:123246860-123246901	81	42	+	GGGCTTCTGGAGCCATCCACTTCAGCTTCCCGATATCCGACGGTAGTGTNNNNNAAAAAGCCAGAGAAAAGAGAG
FFPE_MIP_FGFR2_16-	FGFR2_p.G663	Pool_1	chr10:123247008-123247029	chr10:123246915-123246934	chr10:123246935-123247007	114	73	-	GGCTTCCAGTCAAGTGGATGCTTCAGCTTCCCGATATCCGACGGTAGTGTNNNNNCAGCTCTTAAACAGGGCATAGC
FFPE_MIP_FGFR2_15-	FGFR2_p.K641-p.K659	Pool_1	chr10:123247572-123247591	chr10:123247492-123247516	chr10:123247517-123247571	99	55	-	AAGACCACCAATGTAAGTCGATGGCCTTCAGCTTCCCGATATCCGACGGTAGTGTNNNNNGTAACAGAAAACAATGTGAT
FFPE_MIP_FGFR2_14-	FGFR2_p.E565	Pool_2	chr10:123256220-123256246	chr10:123256167-123256184	chr10:123256185-123256219	79	35	-	CCTCCGAGCCCGGAGGCCCTTCAGCTTCCCGATATCCGACGGTAGTGTNNNNNTCCTCAACAGGGCCTCTCTATGTCATA
FFPE_MIP_FGFR2_12+	FGFR2_p.K526	Pool_1	chr10:123258060-123258081	chr10:123258147-123258169	chr10:123258082-123258146	109	65	+	CAGTTCATTTCCTCTAACTCATGCTTCAGCTTCCCGATATCCGACGGTAGTGTNNNNNTCATCTTCATCATCTCCATCTC
FFPE_MIP_FGFR2_13-	FGFR2_p.I547-p.N549	Pool_1	chr10:123258083-123258102	chr10:123258003-123258026	chr10:123258027-123258082	99	56	-	GAGCCTGCACACAGGATGGTGAGTCTTCAGCTTCCCGATATCCGACGGTAGTGTNNNNNGACCTTTCTGATCTGGTGTC
FFPE_MIP_FGFR2_11+	FGFR2_p.Y381-p.V392	Pool_1	chr10:123274693-123274712	chr10:123274782-123274802	chr10:123274713-123274781	109	69	+	GCTATCTCCAGGTAGTCTGGGCTTCAGCTTCCCGATATCCGACGGTAGTGTNNNNNAGTCTGGCTTCTTGGTCGTG
FFPE_MIP_FGFR2_10-	FGFR2_p.A362b-p.Y375	Pool_1	chr10:123274854-123274873	chr10:123274759-123274782	chr10:123274783-123274853	114	71	-	CCATTTACTGCATAGGGGTCTTCTCTTCAGCTTCCCGATATCCGACGGTAGTGTNNNNNGCCTGCTTATCTGTTCCTCC
FFPE_MIP_FGFR2_09+	FGFR2_p.T341-p.A362a	Pool_1	chr10:123276809-123276830	chr10:123276897-123276919	chr10:123276831-123276896	110	66	+	ATATTCCCCAGCGTCCTCAAAAGCTTCAGCTTCCCGATATCCGACGGTAGTGTNNNNNCCAGAGAGAAAGAACAGTATAT
FFPE_MIP_FGFR2_07+	FGFR2_p.A314-p.A315	Pool_2	chr10:123276942-123276962	chr10:123277020-123277041	chr10:123276963-123277019	99	57	+	GAATGATTGTGGAGGGGGCTGTCTTCAGCTTCCCGATATCCGACGGTAGTGTNNNNNCTCAATCTCTTTGTCCGTGGT
FFPE_MIP_FGFR2_08-	FGFR2_p.D321-p.C342	Pool_1	chr10:123276963-123276983	chr10:123276864-123276886	chr10:123276887-123276962	119	76	-	CGGGTAATTCTATTGGGATATCCCTTCAGCTTCCCGATATCCGACGGTAGTGTNNNNNTTCTAGGCCGCCGGTGTTAAC
FFPE_MIP_FGFR2_06-	FGFR2_p.Y308-p.K310	Pool_2	chr10:123279535-123279550	chr10:123279454-123279481	chr10:123279482-123279534	96	53	-	CTGAATCTAAAGGTACCCACAACTGGGGCTTCAGCTTCCCGATATCCGACGGTAGTGTNNNNNGGAAAAGAACGGCAGT
FFPE_MIP_FGFR2_04+	FGFR2_p.P263-p.S267	Pool_1	chr10:123279591-123279606	chr10:123279645-123279671	chr10:123279607-123279644	80	38	+	GCAGTCCGGCTTGGAGGATGGGCCGGTCTTCAGCTTCCCGATATCCGACGGTAGTGTNNNNNAAACCTTGCAGACAAA
FFPE_MIP_FGFR2_05-	FGFR2_p.F276-p.Y301	Pool_1	chr10:123279607-123279623	chr10:123279504-123279526	chr10:123279527-123279606	119	80	-	GCCCGACGGGCTGCCCTACCTCACTTCAGCTTCCCGATATCCGACGGTAGTGTNNNNNTCGGAGGAGACGTAGAG
FFPE_MIP_FGFR2_03-	FGFR2_p.S252-p.P253	Pool_1	chr10:123279689-123279708	chr10:123279629-123279653	chr10:123279654-123279688	79	35	-	CCGGACTGCCGGCAAATGCCTCCACCTTCAGCTTCCCGATATCCGACGGTAGTGTNNNNNCTCCTTTCTTCCCTCTCTCC
FFPE_MIP_FGFR2_02-	FGFR2_p.A172	Pool_2	chr10:123310950-123310970	chr10:123310891-123310909	chr10:123310910-123310949	79	40	-	CACTGTCAAGTTTCGCTGCCTTCAGCTTCCCGATATCCGACGGTAGTGTNNNNNCACCATACTGGACCAACACAG
FFPE_MIP_FGFR2_01-	FGFR2_p.Y105	Pool_1	chr10:123325060-123325079	chr10:123324980-123325003	chr10:123325004-123325059	99	56	-	GCCAGTAGGACTGTAGACAGTGAACTTCAGCTTCCCGATATCCGACGGTAGTGTNNNNNTAGGACAGTGCTTATTGGGG
FFPE_MIP_HRAS_06+	HRAS_p.A146	Pool_1	chr11:533416-533435	chr11:533492-533511	chr11:533436-533491	95	56	+	GTAGCTTCGGGCGAGGTCCTCTTCAGCTTCCCGATATCCGACGGTAGTGTNNNNNGGTCCCTGGCTAGCTGTGGG
FFPE_MIP_HRAS_05-	HRAS_p.K117	Pool_2	chr11:533611-533632	chr11:533513-533534	chr11:533535-533610	119	76	-	CACTGTGGAATCTCGGCAGGCTCTTCAGCTTCCCGATATCCGACGGTAGTGTNNNNNTCTCGCTTTCCACCTCTCAGGG
FFPE_MIP_HRAS_04-	HRAS_p.T58-p.E63	Pool_2	chr11:533900-533926	chr11:533847-533864	chr11:533865-533899	79	35	-	CAGCGCCATGCGGGACCACTTCAGCTTCCCGATATCCGACGGTAGTGTNNNNNGTGGTCATTGATGGGGAGACGTGCCTG
RD_HRAS_2_66_p.G13R	HRAS_p.G12-p.G13	Pool_2	chr11:534180-534195	chr11:534308-534331	chr11:534196-534307	151	112	+	CTTATATTCCGTCATCGCTCCTCANNNNNCTTCAGCTTCCCGATATCCGACGGTAGTGTNNNNNTGCTGGCACCTGGACG
RD_HRAS_2_67_p.G12S	HRAS_p.G12-p.G13	Pool_2	chr11:534351-534368	chr11:534217-534238	chr11:534239-534350	151	112	-	GTGGACGAATACGACCCCACTANNNNNCTTCAGCTTCCCGATATCCGACGGTAGTGTNNNNNAGGAGACCCTGTAGGAGG
FFPE_MIP_HRAS_01-	HRAS_p.G12-p.G13	Pool_2	chr11:534364-534383	chr11:534264-534283	chr11:534284-534363	119	80	-	GTGGGCAAGAGTGCGCTGACCTTCAGCTTCCCGATATCCGACGGTAGTGTNNNNNCTTGGCAGGTGGGGCAGGAG
RD_KRAS_2_76_p.Q61H	KRAS_p.Q61	Pool_1	chr12:25380243-25380259	chr12:25380372-25380394	chr12:25380260-25380371	151	112	+	ATTATTACAGTGCACCTTTTACTNNNNNCTTCAGCTTCCCGATATCCGACGGTAGTGTNNNNNATGTACTGGTCCCTCAT
RD_KRAS_2_75_p.A59G	KRAS_p.Q61	Pool_1	chr12:25380320-25380338	chr12:25380209-25380229	chr12:25380230-25380319	129	90	-	GGCTTTCTTTGTGTATTTGCCNNNNNCTTCAGCTTCCCGATATCCGACGGTAGTGTNNNNNCAGGAAGCAAGTAGTAATT
RD_KRAS_2_77_p.G12R	KRAS_p.G12-p.G13	Pool_1	chr12:25398174-25398194	chr12:25398285-25398303	chr12:25398195-25398284	129	90	+	CAGCTCCAACTACCACAAGNNNNNCTTCAGCTTCCCGATATCCGACGGTAGTGTNNNNNGCACCAGTAATATGCATATTA
RD_KRAS_2_78_p.G12R	KRAS_p.G12-p.G13	Pool_1	chr12:25398371-25398392	chr12:25398263-25398280	chr12:25398281-25398370	129	90	-	CGTAGGCAAGAGTGCCTTNNNNNCTTCAGCTTCCCGATATCCGACGGTAGTGTNNNNNGTGTATTAACCTTATGTGTGAC
FFPE_MIP_PTPN11_01+	PTPN11_p.T2	Pool_2	chr12:112856871-112856889	chr12:112856929-112856950	chr12:112856890-112856928	79	39	+	GGTGAGGAGCCCCGAGGGGCCCCTTCAGCTTCCCGATATCCGACGGTAGTGTNNNNNTGAGCAAGGAGCGGGTCCG
FFPE_MIP_PTPN11_02-	PTPN11_p.T42	Pool_1	chr12:112884241-112884260	chr12:112884161-112884185	chr12:112884186-112884240	99	55	-	GTCTCCAGGGTTACTTTTACTAGGCCTTCAGCTTCCCGATATCCGACGGTAGTGTNNNNNTTTACCACTTCCTACCTAGA
FFPE_MIP_PTPN11_03+	PTPN11_p.N58-p.E69	Pool_1	chr12:112888118-112888142	chr12:112888198-112888217	chr12:112888143-112888197	99	55	+	GCCACTTTGGCTGAGTTGGTCTTCAGCTTCCCGATATCCGACGGTAGTGTNNNNNTTAGAAGAAATGGAGCTGTCACCCA
FFPE_MIP_PTPN11_04-	PTPN11_p.E69-p.Q79	Pool_1	chr12:112888237-112888257	chr12:112888153-112888176	chr12:112888177-112888236	104	60	-	GTCATAGTAATCACCAGTGTTCTGCTTCAGCTTCCCGATATCCGACGGTAGTGTNNNNNCTTCTCTTTTAATTGCCCGTG
FFPE_MIP_PTPN11_05-	PTPN11_p.D106	Pool_1	chr12:112888332-112888352	chr12:112888237-112888257	chr12:112888258-112888331	115	74	-	CTTCTCTTTTAATTGCCCGTGCTTCAGCTTCCCGATATCCGACGGTAGTGTNNNNNAGCAGCAGACTTTGTGGTCAC
FFPE_MIP_PTPN11_06-	PTPN11_p.R138-p.E139	Pool_1	chr12:112891126-112891145	chr12:112891046-112891067	chr12:112891068-112891125	99	58	-	CTACCATGTTTTCCTTTTTCAGCTTCAGCTTCCCGATATCCGACGGTAGTGTNNNNNCTCTCCCCTTTGTCATCACC
FFPE_MIP_PTPN11_08+	PTPN11_p.Y279-p.F285a	Pool_1	chr12:112910775-112910795	chr12:112910862-112910880	chr12:112910796-112910861	105	66	+	GCTCAGTAATAGTCACTCTCTTCAGCTTCCCGATATCCGACGGTAGTGTNNNNNCTCTACAGCCGAAAAGAGGGT
FFPE_MIP_PTPN11_07-	PTPN11_p.Q256-p.G268	Pool_1	chr12:112910796-112910812	chr12:112910715-112910742	chr12:112910743-112910795	97	53	-	AAGAAAGAAAAGTCAATATTATTACGTGCTTCAGCTTCCCGATATCCGACGGTAGTGTNNNNNTTGTTTTCTTGCCTTTG
FFPE_MIP_PTPN11_10+	PTPN11_p.F285b-p.I309 [SNP C]	Pool_1	chr12:112915433-112915452	chr12:112915528-112915552	chr12:112915453-112915527	119	75	+	CATCATGGTAAGCTTTGCTTTTCACCTTCAGCTTCCCGATATCCGACGGTAGTGTNNNNNCCGTGGTCTCTTTTTCTTCT
FFPE_MIP_PTPN11_09+	PTPN11_p.F285b-p.I309 [SNP T]	Pool_1	chr12:112915433-112915452	chr12:112915528-112915552	chr12:112915453-112915527	119	75	+	CATCATGGTAAGCTTTGCTTTTCACCTTCAGCTTCCCGATATCCGACGGTAGTGTNNNNNCTGTGGTCTCTTTTTCTTCT
FFPE_MIP_PTPN11_11-	PTPN11_p.G409-p.T411	Pool_1	chr12:112924295-112924315	chr12:112924216-112924239	chr12:112924240-112924294	99	55	-	AATCAAGAGGTTGAGGAATCACCCCTTCAGCTTCCCGATATCCGACGGTAGTGTNNNNNGAAAGTGGTATTGCCAGACCG
FFPE_MIP_PTPN11_12-	PTPN11_p.G464-p.T468	Pool_2	chr12:112926277-112926292	chr12:112926213-112926240	chr12:112926241-112926276	79	36	-	GCAGAAGGACAAAAAGCAGGGACAACAGCTTCAGCTTCCCGATATCCGACGGTAGTGTNNNNNAAGAATATCAATCACA
FFPE_MIP_PTPN11_13-	PTPN11_p.P491	Pool_1	chr12:112926877-112926892	chr12:112926799-112926827	chr12:112926828-112926876	93	49	-	CTACGAAGGAAACATCATGAAGAATAAAGCTTCAGCTTCCCGATATCCGACGGTAGTGTNNNNNCATCCCTGACCTCTGA
FFPE_MIP_PTPN11_14-	PTPN11_p.R501-p.Q510	Pool_1	chr12:112926919-112926940	chr12:112926855-112926875	chr12:112926876-112926918	85	43	-	ACCGCACCATCTGGATGGTTTCTTCAGCTTCCCGATATCCGACGGTAGTGTNNNNNATGCTGGACCGCCATATAGATA
FFPE_MIP_PTPN11_15-	PTPN11_p.L560	Pool_1	chr12:112940081-112940100	chr12:112940001-112940024	chr12:112940025-112940080	99	56	-	GGGCTCTGATCTCCACTCGTCTGGCTTCAGCTTCCCGATATCCGACGGTAGTGTNNNNNCCATGACCAGGTAAAAAGAA

## Sheet: S6B Primers
S6 Table - Molecular inversion probe design, amplification primers and target coverage analysis.
S6B Table - Primer sequences
MIP amplification primers
Primer name	Primer sequence
MIP_PGM_Aseq_BC	CCATCTCATCCCTGCGTGTCTCCGACTCAG[9bp_index]CGATATCCGACGGTAGTGT
MIP_PGM_trP1	CCTCTCTATGGGCAGTCGGTGATATCGGGAAGCTGAAG
FFPE Variant validation primers
Primer name	Primer sequence
NRAS_ex3_F	CCCAGGATTCTTACAGAAAACAAGTG
NRAS_ex3_R	ATCATCCTTTCAGAGAAAATAATGCTCCTAG
Somatic SNV in WGS samples validation primers
CS1 generic sequencing primer	ACACTGACGACATGGTTCTACA
CS2 generic sequencing primer	TACGGTAGCAGAGACTTGGTCT
	FW-PRIMER sequence	REV-PRIMER sequence
CELSR3-Ex8	ACACTGACGACATGGTTCTACAGCCAAGCTACACTTTTGTGACTCAG	TACGGTAGCAGAGACTTGGTCTGTGGATAAGAGAAACAGGGTTACAGC
CCDC80-Ex2	ACACTGACGACATGGTTCTACACTCGCTGCCCAGGCTTGGCC	TACGGTAGCAGAGACTTGGTCTATGTAAGGGGTCTGGTGTAGAGGGCC
MAP3K1-Ex14	ACACTGACGACATGGTTCTACATGGCCAGCATTTCAGTAGGACCTTC	TACGGTAGCAGAGACTTGGTCTAACTTGCGCTGTGTTTGAGGAGAGTGCAG
TG-Ex17	ACACTGACGACATGGTTCTACACCACGGCTCCACTTTCCTTCTCCC	TACGGTAGCAGAGACTTGGTCTAGGATAGATGCTCTGATGCCACTACG
MON2-Ex30	ACACTGACGACATGGTTCTACAGGTTCCTCTCAGTTTGAAGTATTCC	TACGGTAGCAGAGACTTGGTCTGCAACTGAAGATATAATGTGCCACTTC
DHX38-Ex5	ACACTGACGACATGGTTCTACATGGCCCAGATGCAGCCACCCCTTAAG	TACGGTAGCAGAGACTTGGTCTTCCGCTCAGAATCCCGATAGGAAGG
POLR2A-Ex15	ACACTGACGACATGGTTCTACATATACACCACCTTTCTGTTTCCCAGGTC	TACGGTAGCAGAGACTTGGTCTCACCAGTCTCAGCAGTCTTGACAGCC
ZNF567-Ex4	ACACTGACGACATGGTTCTACATGAAATTCAAGGAACACCAAGAGAAG	TACGGTAGCAGAGACTTGGTCTCATTATGACTGAAAGCTCTGGCACTTG
ADM5-Ex2	ACACTGACGACATGGTTCTACAATTCGCTGTCTCCACCAAGG	TACGGTAGCAGAGACTTGGTCTTAGGCAAACTGAAGCCGAGG
GFAP-Ex7	ACACTGACGACATGGTTCTACAAACCTGCAGATTCGAGGTCAGTACA	TACGGTAGCAGAGACTTGGTCTAAGCCCCACCTAGAAGTACCCTGGTATG
LRRC49-Ex5	ACACTGACGACATGGTTCTACATAATAGGTGATCATATTAATTTGGTG	TACGGTAGCAGAGACTTGGTCTTAAAATTCCTCACCATACCTCAGGAAG
CROCC-Ex12	ACACTGACGACATGGTTCTACAGCAAGAGACTTTCAACAGAACCAGTTCTG	TACGGTAGCAGAGACTTGGTCTCAAGCCCCTTCCTACCTGGAC
C6orf58-Ex1	ACACTGACGACATGGTTCTACACCTTCCTGGGTTTGTGTACTAGTTGG	TACGGTAGCAGAGACTTGGTCTATATTGCCAGCCATACTGCAGAG
LRP5-Ex7	ACACTGACGACATGGTTCTACACTCACCTCGATCTTGTCTGTCTTG	TACGGTAGCAGAGACTTGGTCTAGACTCATGGGGTCATGGACTTCTG
ELMSAN1-Ex2	ACACTGACGACATGGTTCTACACAACCCAGATATGAACCCAGAACT	TACGGTAGCAGAGACTTGGTCTAGTGTCTCCCCCATCAGGCAGTAG
PRPF8-Ex33	ACACTGACGACATGGTTCTACATCCTCACAGTGCCTATGGAAACTGG	TACGGTAGCAGAGACTTGGTCTATACACTGCTGCTAACACTCACCTTG
NPHS1-Ex6	ACACTGACGACATGGTTCTACAGATGATGACTCTGACTCTATAACC	TACGGTAGCAGAGACTTGGTCTCCACTTACACAGAACATTCACG
CAPN9-Ex7	ACACTGACGACATGGTTCTACAGCAAGAGACTTTCAACAGAACCAGTTCTG	TACGGTAGCAGAGACTTGGTCTAGTAGACAGGCCACTCCTTCACATGTC
FAT1-Ex2	ACACTGACGACATGGTTCTACATATGTTTGCTATTCACCCAACCAGTG	TACGGTAGCAGAGACTTGGTCTCACGATGCTTAAAGATGCTATGTCAC
KMT2C	ACACTGACGACATGGTTCTACAGAGGGGACCACAGGTGTCTA	TACGGTAGCAGAGACTTGGTCTATAGGAAGGCCACTGTTGGG
CDK5RAP2-Ex30	ACACTGACGACATGGTTCTACAATGCCAGCGTGAAGGAAGAA	TACGGTAGCAGAGACTTGGTCTCCTGCATGCGTGGTACGG
TACC2-Ex4	ACACTGACGACATGGTTCTACACTCAGACAGCAGAGGCTGATGCATCTG	TACGGTAGCAGAGACTTGGTCTGATTCTAAAGTCAGGAAAGACTCC
CEP164-Ex11	ACACTGACGACATGGTTCTACACTGTGATGGGCAGGGCTCAGTTCTGG	TACGGTAGCAGAGACTTGGTCTGACTGTGACAGAGGCAGAGTTGAC
KIF26A-Ex14	ACACTGACGACATGGTTCTACAGGGTCTGGCGTGCGTCAGTACAAG	TACGGTAGCAGAGACTTGGTCTCACGAGGTACAGGAGAGCAACAG
SEC14L1-EX9	ACACTGACGACATGGTTCTACAAAATCATCGAATACTACCTTCGCCAAT	TACGGTAGCAGAGACTTGGTCTTATCTAATGTTCCAAGGAAGCGGGAAC

## Sheet: S6C Table  Target coverage
S6 Table - Molecular inversion probe design, amplification primers and target coverage analysis.
S6C Table - Target coverage								Sample	SS1	SS2	SS4	SS5	SS7	SS8	SS11	SS14	SS22	SS33	SS37	SS46	SS49	SS50	SS51	SS53	H5T	H6T	H7T	H8T	H9T	H10T	H13T	H14T	H15T	H16T	H17T	H19T	H20T
Gene_codon	Germline Mutation	Germline Disorder	COSMIC	Chromosome	Start	End	manual inspection required?	Age	86	65	75	76	50	86	64	71	41	52	47	50	47	62	65	33	70	48	28	55	48	36	53	72	30	43	47	62	70
NRAS_p.Q61	NA	NA	p.Q61K/R/L/H	chr1	115256528	115256530	No		Y	Y	Y	NC	NC	Y	Y	NC	Y	Y	Y	Y	NC	NC	Y-dd	Y-dd	Y	Y	Y-dd	Y-dd	Y-dd	Y-dd	Y	NC	NC	NC	Y-dd	Y-dd	Y-dd	0.724138
NRAS_p.G13	p.G13D	autoimmune lymphoproliferative syndrome	p.G13D/R/V/C/A/S	chr1	115258743	115258745	No		Y	Y	Y	Y	Y	Y	Y	Y	Y	Y	Y	Y	Y-dd	Y-dd	Y-dd	Y-dd	Y	Y	Y-dd	Y	Y-dd	Y-dd	Y	Y-dd	Y-dd	Y	Y-dd	Y-dd	Y-dd	1
NRAS_p.G12	NA	NA	p.G12D/C/S/V/A/R	chr1	115258746	115258748	No		Y	Y	Y	Y	Y	Y	Y	Y	Y	Y	Y	Y	Y-dd	Y-dd	Y-dd	Y-dd	Y	Y	Y-dd	Y	Y-dd	Y-dd	Y	Y-dd	Y-dd	Y	Y-dd	Y-dd	Y-dd	1
RET_p.C609	p.C609R/G	MEN2A	p.C609Y/R/W	chr10	43609069	43609071	No		Y	Y	Y	Y	Y	Y	Y	Y	Y	Y	Y	Y	Y	Y	Y	Y	Y	Y	NC	Y	Y	Y	Y	Y	Y	Y	Y	Y	Y	0.965517
RET_p.C611	p.C611R/S/Y/W	MEN2A	p.C611R	chr10	43609075	43609077	No		Y	Y	Y	Y	Y	Y	Y	Y	Y	Y	Y	Y	Y	Y	Y	Y	Y	Y	NC	Y	Y	Y	Y	Y	Y	Y	Y	Y	Y	0.965517
RET_p.C618	p.C618R/Y/F/S/G	MEN2A	p.C618R/S/Y/W	chr10	43609096	43609098	No		Y	Y	Y	Y	Y	Y	Y	Y	Y	Y	Y	Y	Y	Y	Y	Y	Y	Y	NC	Y	Y	Y	Y	Y	Y	Y	Y	Y	Y	0.965517
RET_p.C620	p.C620R/S/Y/F	MEN2A	p.C620R/S	chr10	43609102	43609104	No		Y	Y	Y	Y	Y	Y	Y	Y	Y	Y	Y	Y	Y	Y	Y	Y	Y	Y	NC	Y	Y	Y	Y	Y	Y	Y	Y	Y	Y	0.965517
RET_p.C630	p.C630F	MEN2A	p.C630F/R	chr10	43609936	43609938	No		NC	Y	Y	Y	Y	Y	Y	Y	NC	Y	NC	Y	Y	Y	Y	NC	NC	Y	NC	Y	NC	NC	NC	Y	Y	NC	Y	Y	NC	0.62069
RET_p.C634	p.C634R/Y/W/F/G/S	MEN2A	p.C634R/Y/W/F/G/S	chr10	43609948	43609950	No		NC	Y	Y	Y	Y	Y	Y	Y	NC	Y	NC	Y	Y	Y	Y	NC	NC	Y	NC	Y	NC	NC	NC	Y	Y	NC	Y	Y	NC	0.62069
RET_p.E768	NA	NA	p.E768D	chr10	43613838	43613840	Yes		Y	Y	Y	Y	Y	Y	Y	Y	Y	Y	Y	Y	Y	Y	Y	Y	Y	Y	NC	Y	Y	NC	Y	Y	Y	Y	Y	Y	NC	0.896552
RET_p.L790	NA	NA	p.L790D	chr10	43613904	43613906	No		Y	Y	Y	Y	Y	Y	Y	Y	Y	Y	Y	Y	Y	Y	Y	Y	Y	Y	Y	Y	Y	Y	Y	Y	Y	Y	Y	Y	Y	1
RET_p.Y791	NA	NA	p.Y791F	chr10	43613907	43613909	No		Y	Y	Y	Y	Y	Y	Y	Y	Y	Y	Y	Y	Y	Y	Y	Y	Y	Y	Y	Y	Y	Y	Y	Y	Y	Y	Y	Y	Y	1
RET_p.V804	p.V804M/L	MEN2A	p.V804M/L	chr10	43614996	43614998	No		Y	Y	Y	Y	Y	Y	Y	Y	NC	Y	Y	Y	Y	Y	Y	NC	NC	Y	NC	Y	NC	NC	NC	Y	Y	Y	Y	Y	NC	0.724138
RET_p.A883	p.A883F	MEN2B	p.A883F/P/S	chr10	43615568	43615570	No		Y	Y	Y	Y	Y	Y	Y	Y	Y	Y	Y	Y	Y	Y	Y	Y	Y	Y	NC	Y	Y	Y	Y	Y	Y	Y	Y	Y	Y	0.965517
RET_p.M918	p.M918T	MEN2B	p.M918T	chr10	43617415	43617417	No		NC	NC	NC	NC	NC	NC	NC	NC	NC	NC	NC	Y	NC	NC	Y	NC	Y	Y	NC	NC	NC	NC	NC	Y	Y	NC	Y	Y	Y	0.310345
FGFR2_p.R678	p.R678G	Crouzon syndrome	NA	chr10	123246891	123246893	No		Y	Y	Y	Y	Y	Y	Y	Y	Y	Y	Y	Y	Y	Y	Y	Y	Y	Y	NC	Y	Y	Y	Y	Y	Y	Y	Y	Y	Y	0.965517
FGFR2_p.G663	p.G663E	Pfeiffer syndrome	NA	chr10	123246936	123246938	No		Y	Y	Y	Y	Y	Y	Y	Y	Y	Y	Y	Y	NC	Y	Y	Y	Y	Y	Y	Y	Y	Y	Y	Y	NC	Y	Y	Y	Y	0.931034
FGFR2_p.K659	p.K659N	Crouzon syndrome	p.K659E/M	chr10	123247517	123247519	Yes		Y	Y	Y	Y	Y	Y	Y	Y	Y	Y	Y	Y	Y	Y	Y	NC	Y	Y	NC	Y	Y	NC	Y	Y	Y	Y	Y	Y	NC	0.862069
FGFR2_p.K641	p.K641R	Pfeiffer syndrome	NA	chr10	123247568	123247570	No		Y	Y	Y	Y	Y	Y	Y	Y	Y	Y	Y	Y	Y	Y	Y	NC	Y	Y	NC	Y	Y	NC	Y	Y	Y	Y	Y	Y	NC	0.862069
FGFR2_p.E565	p.E565A/G	Pfeiffer syndrome	NA	chr10	123256214	123256216	No		Y	Y	Y	Y	Y	Y	Y	Y	Y	Y	Y	Y	Y	Y	Y	NC	Y	Y	NC	Y	Y	Y	Y	Y	Y	Y	Y	Y	Y	0.931034
FGFR2_p.N549	p.N549H/T	Crouzon syndrome	p.N549K	chr10	123258034	123258036	No		Y	Y	Y	Y	Y	Y	Y	Y	Y	Y	Y	Y	Y	Y	Y	Y	Y	Y	Y	Y	Y	Y	Y	Y	Y	Y	Y	Y	Y	1
FGFR2_p.I547	NA	NA	p.I547V	chr10	123258040	123258042	No		Y	Y	Y	Y	Y	Y	Y	Y	Y	Y	Y	Y	Y	Y	Y	Y	Y	Y	Y	Y	Y	Y	Y	Y	Y	Y	Y	Y	Y	1
FGFR2_p.K526	p.K526E	Crouzon syndrome	NA	chr10	123258103	123258105	Yes		Y	Y	Y	NC	NC	Y	Y	NC	Y	Y	Y	Y	NC	Y	Y	NC	Y	Y	NC	Y	Y	Y	Y	Y	Y	NC	Y	Y	NC	0.724138
FGFR2_p.V392	NA	NA	p.V392A	chr10	123274742	123274744	No		Y	Y	Y	Y	Y	Y	Y	Y	Y	Y	Y	Y	Y	Y	Y	Y	Y	Y	Y	Y	Y	Y	Y	Y	Y	Y	Y	Y	Y	1
FGFR2_p.M391	NA	NA	p.M391R	chr10	123274745	123274747	No		Y	Y	Y	Y	Y	Y	Y	Y	Y	Y	Y	Y	Y	Y	Y	Y	Y	Y	Y	Y	Y	Y	Y	Y	Y	Y	Y	Y	Y	1
FGFR2_p.A389	NA	NA	p.A389T	chr10	123274751	123274753	No		Y	Y	Y	Y	Y	Y	Y	Y	Y	Y	Y	Y	Y	Y	Y	Y	Y	Y	Y	Y	Y	Y	Y	Y	Y	Y	Y	Y	Y	1
FGFR2_p.G384	p.G384R	Crouzon syndrome	NA	chr10	123274766	123274768	Yes		Y	Y	Y	Y	Y	Y	Y	Y	Y	Y	Y	Y	Y	Y	Y	Y	Y	Y	Y	Y	Y	Y	Y	Y	Y	Y	Y	Y	Y	1
FGFR2_p.C382	NA	NA	p.C382R	chr10	123274772	123274774	Yes		Y	Y	Y	Y	Y	Y	Y	Y	Y	Y	Y	Y	Y	Y	Y	Y	Y	Y	Y	Y	Y	Y	Y	Y	Y	Y	Y	Y	Y	1
FGFR2_p.Y381	p.V381E	Hypochondroplasia	NA	chr10	123274775	123274777	Yes		NC	NC	NC	NC	NC	NC	NC	NC	NC	NC	NC	NC	NC	NC	NC	NC	NC	NC	NC	NC	NC	NC	NC	NC	NC	NC	NC	NC	NC	0
FGFR2_p.Y375	p.Y375C	Baere-Stevenson syndrome	p.Y375C	chr10	123274793	123274795	Yes		Y	Y	Y	Y	Y	Y	Y	Y	Y	Y	Y	Y	Y	Y	Y	Y	Y	Y	Y	Y	Y	Y	Y	Y	Y	Y	Y	Y	Y	1
FGFR2_p.S372	p.S372C	Baere-Stevenson syndrome	p.S372C	chr10	123274802	123274804	Yes		Y	Y	Y	Y	Y	Y	Y	Y	Y	Y	Y	Y	Y	Y	Y	Y	Y	Y	Y	Y	Y	Y	Y	Y	Y	Y	Y	Y	Y	1
FGFR2_p.A362	p.A362S	Crouzon syndrome	NA	chr10	123274832	123274833	No		Y	Y	Y	Y	Y	Y	Y	Y	Y	Y	Y	Y	Y	Y	Y	Y	Y	Y	Y	Y	Y	Y	Y	Y	Y	Y	Y	Y	Y	1
FGFR2_p.A362				chr10	123276833	123276833	No		Y	Y	Y	Y	Y	Y	Y	Y	Y	Y	Y	Y	NC	NC	Y	NC	Y	Y	NC	Y	NC	NC	Y	Y	Y	NC	NC	Y	NC	0.689655
FGFR2_p.V359	p.V359F	Crouzon syndrome	NA	chr10	123276840	123276842	No		Y	Y	Y	Y	Y	Y	Y	Y	Y	Y	Y	Y	NC	NC	Y	NC	Y	Y	NC	Y	NC	NC	Y	Y	Y	NC	NC	Y	NC	0.689655
FGFR2_p.L357	p.L357S	Crouzon syndrome	NA	chr10	123276846	123276848	No		Y	Y	Y	Y	Y	Y	Y	Y	Y	Y	Y	Y	NC	NC	Y	NC	Y	Y	NC	Y	NC	NC	Y	Y	Y	NC	NC	Y	NC	0.689655
FGFR2_p.S354	p.S354C/Y/F	Crouzon syndrome	NA	chr10	123276855	123276857	No		Y	Y	Y	Y	Y	Y	Y	Y	Y	Y	Y	Y	NC	NC	Y	NC	Y	Y	NC	Y	NC	NC	Y	Y	Y	NC	NC	Y	NC	0.689655
FGFR2_p.S351	p.S351C	Pfeiffer syndrome	NA	chr10	123276864	123276866	Yes		Y	Y	Y	Y	Y	Y	Y	Y	Y	Y	Y	Y	NC	NC	Y	NC	Y	Y	NC	Y	NC	NC	Y	Y	Y	NC	NC	Y	NC	0.689655
FGFR2_p.S347	p.S347C	Crouzon syndrome	NA	chr10	123276876	123276878	Yes		Y	Y	Y	Y	Y	Y	Y	Y	Y	Y	Y	Y	NC	NC	Y	NC	Y	Y	NC	Y	NC	NC	Y	Y	Y	NC	NC	Y	NC	0.689655
FGFR2_p.A344	p.A344G/P	Crouzon syndrome	NA	chr10	123276885	123276887	Yes		Y	Y	Y	Y	Y	Y	Y	Y	Y	Y	Y	Y	NC	NC	Y	NC	Y	Y	NC	Y	NC	NC	Y	Y	Y	NC	NC	Y	NC	0.689655
FGFR2_p.C342	p.C342R/S/W/F/Y; p.C342G/R	Crouzon syndrome ; Pfeiffer syndrome	NA	chr10	123276891	123276893	No		Y	Y	Y	Y	Y	Y	Y	Y	Y	Y	Y	Y	Y	Y	Y	Y	Y	Y	Y	Y	Y	Y	Y	Y	Y	Y	Y	Y	Y	1
FGFR2_p.T341	p.T341P	Pfeiffer syndrome	NA	chr10	123276894	123276896	No		Y	Y	Y	Y	Y	Y	Y	Y	Y	Y	Y	Y	Y	Y	Y	Y	Y	Y	Y	Y	Y	Y	Y	Y	Y	Y	Y	Y	Y	1
FGFR2_p.Y340	p.Y340H; p.Y340C	Crouzon syndrome ; Pfeiffer syndrome	NA	chr10	123276897	123276899	Yes		Y	Y	Y	Y	Y	Y	Y	Y	Y	Y	Y	Y	Y	NC	Y	Y	Y	Y	Y	Y	Y	Y	Y	Y	Y	Y	Y	Y	Y	0.965517
FGFR2_p.G338	p.G338E/R	Crouzon syndrome	NA	chr10	123276903	123276905	Yes		Y	Y	Y	Y	Y	Y	Y	Y	Y	Y	Y	Y	Y	NC	Y	Y	Y	Y	Y	Y	Y	Y	Y	Y	Y	Y	Y	Y	Y	0.965517
FGFR2_p.A337	p.A337P	Crouzon syndrome	NA	chr10	123276906	123276908	Yes		Y	Y	Y	Y	Y	Y	Y	Y	Y	Y	Y	Y	Y	NC	Y	Y	Y	Y	Y	Y	Y	Y	Y	Y	Y	Y	Y	Y	Y	0.965517
FGFR2_p.D336	p.D336G	Crouzon syndrome	NA	chr10	123276909	123276911	Yes		Y	Y	Y	Y	Y	Y	Y	Y	Y	Y	Y	Y	Y	NC	Y	Y	Y	Y	Y	Y	Y	Y	Y	Y	Y	Y	Y	Y	Y	0.965517
FGFR2_p.N331	p.N331I	Crouzon syndrome	NA	chr10	123276924	123276926	No		Y	Y	Y	Y	Y	Y	Y	Y	Y	Y	Y	Y	Y	NC	Y	Y	Y	Y	Y	Y	Y	Y	Y	Y	Y	Y	Y	Y	Y	0.965517
FGFR2_p.Y328	p.Y328C	Crouzon syndrome	NA	chr10	123276933	123276935	No		Y	Y	Y	Y	Y	Y	Y	Y	Y	Y	Y	Y	Y	Y	Y	Y	Y	Y	Y	Y	Y	Y	Y	Y	Y	Y	Y	Y	Y	1
FGFR2_p.D321	p.D321A	Pfeiffer syndrome	NA	chr10	123276954	123276956	Yes		Y	Y	Y	Y	Y	Y	Y	Y	Y	Y	Y	Y	Y	Y	Y	Y	Y	Y	Y	Y	Y	Y	Y	Y	Y	Y	Y	Y	Y	1
FGFR2_p.A315	p.A315S	Crouzon syndrome	p.A315R	chr10	123276972	123276974	Yes		Y	Y	Y	Y	Y	Y	Y	Y	Y	Y	Y	Y	Y	Y	Y	Y	Y	Y	NC	Y	Y	Y	Y	Y	Y	Y	Y	Y	Y	0.965517
FGFR2_p.A314	NA	NA	p.A314D	chr10	123276975	123276977	Yes		Y	Y	Y	Y	Y	Y	Y	Y	Y	Y	Y	Y	Y	Y	Y	Y	Y	Y	NC	Y	Y	Y	Y	Y	Y	Y	Y	Y	Y	0.965517
FGFR2_p.K310	NA	NA	p.K310R	chr10	123279502	123279504	Yes		NC	Y	Y	Y	Y	Y	Y	Y	Y	Y	Y	Y	Y	Y	Y	Y	Y	Y	NC	Y	NC	Y	Y	Y	Y	Y	Y	Y	Y	0.896552
FGFR2_p.Y308	p.Y308C	Crouzon syndrome	NA	chr10	123279508	123279510	Yes		NC	Y	Y	Y	Y	Y	Y	Y	Y	Y	Y	Y	Y	Y	Y	Y	Y	Y	NC	Y	NC	Y	Y	Y	Y	Y	Y	Y	Y	0.896552
FGFR2_p.Y301	p.Y301C	Crouzon syndrome	NA	chr10	123279529	123279531	No		Y	Y	Y	Y	Y	Y	Y	Y	Y	Y	Y	Y	Y	Y	Y	Y	Y	Y	Y	Y	Y	Y	Y	Y	Y	Y	Y	Y	Y	1
FGFR2_p.K292	p.K292E	Crouzon syndrome	NA	chr10	123279556	123279558	No		Y	Y	Y	Y	Y	Y	Y	Y	Y	Y	Y	Y	Y	Y	Y	Y	Y	Y	Y	Y	Y	Y	Y	Y	Y	Y	Y	Y	Y	1
FGFR2_p.W290	p.W290C	Pfeiffer syndrome	p.W290C	chr10	123279562	123279564	No		Y	Y	Y	Y	Y	Y	Y	Y	Y	Y	Y	Y	Y	Y	Y	Y	Y	Y	Y	Y	Y	Y	Y	Y	Y	Y	Y	Y	Y	1
FGFR2_p.Q289	p.Q289P	Crouzon syndrome	NA	chr10	123279565	123279567	No		Y	Y	Y	Y	Y	Y	Y	Y	Y	Y	Y	Y	Y	Y	Y	Y	Y	Y	Y	Y	Y	Y	Y	Y	Y	Y	Y	Y	Y	1
FGFR2_p.I288	p.I288S/D	Crouzon syndrome	NA	chr10	123279568	123279570	No		Y	Y	Y	Y	Y	Y	Y	Y	Y	Y	Y	Y	Y	Y	Y	Y	Y	Y	Y	Y	Y	Y	Y	Y	Y	Y	Y	Y	Y	1
FGFR2_p.Y281	p.Y281C	Crouzon syndrome	NA	chr10	123279589	123279591	Yes		Y	Y	Y	Y	Y	Y	Y	Y	Y	Y	Y	Y	Y	Y	Y	Y	Y	Y	Y	Y	Y	Y	Y	Y	Y	Y	Y	Y	Y	1
FGFR2_p.C278	p.C278Y/F	Crouzon syndrome	NA	chr10	123279598	123279600	Yes		Y	Y	Y	Y	Y	Y	Y	Y	Y	Y	Y	Y	Y	Y	Y	Y	Y	Y	Y	Y	Y	Y	Y	Y	Y	Y	Y	Y	Y	1
FGFR2_p.F276	p.F276V	Crouzon syndrome	NA	chr10	123279604	123279606	Yes		Y	Y	Y	Y	Y	Y	Y	Y	Y	Y	Y	Y	Y	Y	Y	Y	Y	Y	Y	Y	Y	Y	Y	Y	Y	Y	Y	Y	Y	1
FGFR2_p.S267	p.S267P/F	Crouzon syndrome	p.S267P	chr10	123279631	123279633	Yes		Y	Y	Y	Y	Y	Y	Y	Y	Y	Y	Y	Y	Y	Y	Y	Y	Y	Y	NC	Y	Y	Y	Y	Y	Y	NC	Y	Y	Y	0.931034
FGFR2_p.P263	p.P263L	Crouzon syndrome	NA	chr10	123279643	123279645	Yes		Y	Y	Y	Y	Y	Y	Y	Y	Y	Y	Y	Y	Y	Y	Y	Y	Y	Y	NC	Y	Y	Y	Y	Y	Y	NC	Y	Y	Y	0.931034
FGFR2_p.P253	p.P253R	Apert syndrome	p.P253R	chr10	123279673	123279675	No		Y	Y	Y	Y	Y	Y	Y	Y	Y	Y	Y	Y	Y	Y	Y	Y	Y	Y	Y	Y	Y	Y	Y	Y	Y	Y	Y	Y	Y	1
FGFR2_p.S252	p.S252W	Apert syndrome	p.S252W	chr10	123279676	123279678	No		Y	Y	Y	Y	Y	Y	Y	Y	Y	Y	Y	Y	Y	Y	Y	Y	Y	Y	Y	Y	Y	Y	Y	Y	Y	Y	Y	Y	Y	1
FGFR2_p.A172	p.A172F	Pfeiffer syndrome	NA	chr10	123310912	123310914	Yes		NC	Y	Y	Y	Y	Y	Y	Y	Y	Y	Y	Y	Y	Y	Y	NC	Y	Y	NC	Y	NC	Y	Y	Y	Y	Y	Y	Y	Y	0.862069
FGFR2_p.Y105	p.Y105C	Crouzon syndrome	NA	chr10	123325013	123325015	Yes		Y	Y	Y	Y	Y	Y	Y	Y	Y	Y	Y	Y	Y	Y	Y	NC	Y	Y	NC	Y	Y	NC	Y	Y	Y	Y	Y	Y	NC	0.862069
HRAS_p.A146	p.A146T/V	Costello syndrome	NA	chr11	533465	533467	No		Y	Y	Y	Y	Y	Y	Y	Y	Y	Y	Y	Y	Y	Y	Y	Y	Y	Y	Y	Y	Y	Y	Y	Y	Y	Y	Y	Y	Y	1
HRAS_p.K117	p.K117R	Costello syndrome	p.K117E	chr11	533552	533554	No		Y	Y	Y	Y	Y	Y	Y	Y	Y	Y	Y	Y	Y	Y	Y	Y	Y	Y	NC	Y	Y	Y	Y	Y	Y	Y	Y	Y	Y	0.965517
HRAS_p.E63	p.E63K	Costello syndrome	NA	chr11	533849	533869	No		Y	Y	Y	Y	Y	Y	Y	Y	Y	Y	Y	Y	Y	Y	Y	NC	Y	Y	NC	Y	Y	Y	Y	Y	Y	Y	Y	Y	Y	0.931034
HRAS_p.E62	NA	NA	p.E62G	chr11	533870	533872	No		Y	Y	Y	Y	Y	Y	Y	Y	Y	Y	Y	Y	Y	Y	Y	Y	Y	Y	NC	Y	Y	Y	Y	Y	Y	Y	Y	Y	Y	0.965517
HRAS_p.Q61	NA	NA	p.Q61R/K/L/H/P/E	chr11	533873	533875	No		Y	Y	Y	Y	Y	Y	Y	Y	Y	Y	Y	Y	Y	Y	Y	NC	Y	Y	NC	Y	Y	Y	Y	Y	Y	Y	Y	Y	Y	0.931034
HRAS_p.A59	NA	NA	p.A59T	chr11	533879	533881	No		Y	Y	Y	Y	Y	Y	Y	Y	Y	Y	Y	Y	Y	Y	Y	NC	Y	Y	NC	Y	Y	Y	Y	Y	Y	Y	Y	Y	Y	0.931034
HRAS_p.T58	p.T58I	Costello syndrome	NA	chr11	533882	533884	No		Y	Y	Y	Y	Y	Y	Y	Y	Y	Y	Y	Y	Y	Y	Y	NC	Y	Y	NC	Y	Y	Y	Y	Y	Y	Y	Y	Y	Y	0.931034
HRAS_p.E37	p.E37Dup	Costello syndrome	NA	chr11	534212	534214	No		Y	Y	Y	Y	Y	Y	Y	Y	Y	Y	Y	Y	NC	NC	NC	NC	NC	Y	NC	Y	NC	NC	Y	NC	NC	Y	NC	NC	NC	0.551724
HRAS_p.Q22	p.Q22K	Costello syndrome	NA	chr11	534257	534259	No		Y	Y	Y	Y	Y	Y	Y	Y	Y	Y	Y	Y	Y	Y	Y	Y	Y	Y	NC	Y	Y	NC	Y	Y	Y	Y	Y	Y	NC	0.896552
HRAS_p.G13	p.G12C/D	Costello syndrome	p.G12R/S/V/D/C	chr11	534284	534286	No		Y	Y	Y	Y	Y	Y	Y	Y	Y	Y	Y	Y	Y	Y	Y	Y	Y	Y	NC	Y	Y	NC	Y	Y	Y	Y	Y	Y	NC	0.896552
HRAS_p.G12	p.G12S/A/V/D/C	Costello syndrome	p.G12V/D/S/C/A	chr11	534287	534289	No		Y	Y	Y	Y	Y	Y	Y	Y	Y	Y	Y	Y	Y	Y	Y	Y	Y	Y	NC	Y	Y	NC	Y	Y	Y	Y	Y	Y	NC	0.896552
KRAS_p.Q61	NA	NA	p.Q61H/L/R/K/P/E	chr12	25380275	25380277	No		Y	Y	NC	NC	NC	Y	Y	NC	Y	Y	Y	Y	Y	NC	Y	Y	Y	Y	Y	Y	Y	Y	Y	Y	Y	NC	Y	Y	Y	0.793103
KRAS_p.G13	NA	NA	p.G13D/C/V/A/S/R	chr12	25398280	25398282	Yes		NC	Y	Y	NC	Y-dd	NC	NC	Y-dd	Y	Y	Y	Y	NC	NC	Y	Y	Y	Y	Y	Y	Y	Y	Y	Y	Y	NC	Y	Y	NC	0.724138
KRAS_p.G12	p.G12S/D	Cardio-facio-cutaneous syndrome	p.G12V/D/C/A/S/R	chr12	25398283	25398285	Yes		Y	Y	Y	NC	Y-dd	Y	Y	Y-dd	Y	Y	Y	Y	NC	NC	NC	Y	Y	Y	NC	Y	Y	Y	Y	Y	NC	NC	Y	Y	NC	0.724138
PTPN11_p.T2	p.T2I	Noonan syndrome	NA	chr12	112856919	112856921	No		NC	Y	Y	Y	Y	Y	Y	Y	Y	Y	Y	Y	Y	Y	Y	NC	Y	Y	NC	Y	Y	Y	Y	Y	Y	Y	Y	Y	Y	0.896552
PTPN11_p.T42	p.T42A	Noonan syndrome	NA	chr12	112884189	112884191	No		Y	Y	Y	Y	Y	Y	Y	Y	Y	Y	Y	Y	Y	Y	Y	Y	Y	Y	Y	Y	Y	Y	Y	Y	Y	Y	Y	Y	Y	1
PTPN11_p.N58	p.N58K/H/D	Noonan syndrome	NA	chr12	112888156	112888158	Yes		Y	Y	Y	Y	Y	Y	Y	Y	Y	Y	Y	Y	Y	Y	Y	Y	Y	Y	NC	Y	Y	Y	Y	Y	Y	Y	Y	Y	Y	0.965517
PTPN11_p.G60	p.G60A/C	Noonan syndrome	p.G60R/V	chr12	112888162	112888164	Yes		Y	Y	Y	Y	Y	Y	Y	Y	Y	Y	Y	Y	Y	Y	Y	Y	Y	Y	NC	Y	Y	Y	Y	Y	Y	Y	Y	Y	Y	0.965517
PTPN11_p.D61	p.D61G/N	Noonan syndrome	p.D61N/G/H/Y/V	chr12	112888165	112888167	Yes		Y	Y	Y	Y	Y	Y	Y	Y	Y	Y	Y	Y	Y	Y	Y	Y	Y	Y	NC	Y	Y	Y	Y	Y	Y	Y	Y	Y	Y	0.965517
PTPN11_p.Y62	p.Y62D/N	Noonan syndrome	NA	chr12	112888168	112888170	Yes		Y	Y	Y	Y	Y	Y	Y	Y	Y	Y	Y	Y	Y	Y	Y	Y	Y	Y	NC	Y	Y	Y	Y	Y	Y	Y	Y	Y	Y	0.965517
PTPN11_p.Y63	p.Y63C	Noonan syndrome	p.Y63C	chr12	112888171	112888173	Yes		Y	Y	Y	Y	Y	Y	Y	Y	Y	Y	Y	Y	Y	Y	Y	Y	Y	Y	NC	Y	Y	Y	Y	Y	Y	Y	Y	Y	Y	0.965517
PTPN11_p.E69	p.E69Q	Noonan syndrome	p.E69K/V/G	chr12	112888189	112888191	No		Y	Y	Y	Y	Y	Y	Y	Y	Y	Y	Y	Y	Y	Y	Y	Y	Y	Y	Y	Y	Y	Y	Y	Y	Y	Y	Y	Y	Y	1
PTPN11_p.F71	p.F71L/I	Noonan syndrome	NA	chr12	112888195	112888197	Yes		Y	Y	Y	Y	Y	Y	Y	Y	Y	Y	Y	Y	Y	Y	Y	Y	Y	Y	Y	Y	Y	Y	Y	Y	Y	Y	Y	Y	Y	1
PTPN11_p.A72	p.A72S/G	Noonan syndrome	p.A72V/T/D	chr12	112888198	112888200	No		NC	NC	NC	NC	NC	NC	NC	NC	NC	NC	NC	NC	NC	NC	NC	NC	NC	NC	NC	NC	NC	NC	NC	NC	NC	NC	NC	NC	NC	0
PTPN11_p.T73	p.T73I	Noonan syndrome	p.T73I	chr12	112888201	112888203	No		NC	NC	NC	NC	NC	NC	NC	NC	NC	NC	NC	NC	NC	NC	NC	NC	NC	NC	NC	NC	NC	NC	NC	NC	NC	NC	NC	NC	NC	0
PTPN11_p.E76	p.E76D	Noonan syndrome	p.E76G/Q/K/V/A/M	chr12	112888210	112888212	No		NC	NC	NC	NC	NC	NC	NC	NC	NC	NC	NC	NC	NC	NC	NC	NC	NC	NC	NC	NC	NC	NC	NC	NC	NC	NC	NC	NC	NC	0
PTPN11_p.Q79	p.Q79R/P/D	Noonan syndrome	NA	chr12	112888219	112888221	No		NC	NC	NC	NC	NC	NC	NC	NC	NC	NC	NC	NC	NC	NC	NC	NC	NC	NC	NC	NC	NC	NC	NC	NC	NC	NC	NC	NC	NC	0
PTPN11_p.D106	p.D106A	Noonan syndrome	NA	chr12	112888300	112888302	No		Y	Y	Y	Y	Y	Y	Y	NC	Y	Y	Y	Y	NC	NC	Y	Y	Y	Y	NC	Y	Y	Y	Y	Y	Y	NC	Y	Y	Y	0.827586
PTPN11_p.R138	NA	NA	p.R138Q	chr12	112891078	112891080	No		Y	Y	Y	NC	NC	Y	NC	NC	Y	Y	Y	Y	Y	Y	Y	Y	Y	Y	NC	Y	Y	Y	Y	Y	Y	NC	Y	Y	Y	0.793103
PTPN11_p.E139	p.E139D	Noonan syndrome	p.E139D	chr12	112891081	112891083	No		Y	Y	Y	NC	NC	Y	NC	NC	Y	Y	Y	Y	Y	Y	Y	Y	Y	Y	NC	Y	Y	Y	Y	Y	Y	NC	Y	Y	Y	0.793103
PTPN11_p.Q256	p.Q256R/K	Noonan syndrome	NA	chr12	112910757	112910759	No		Y	Y	NC	NC	NC	NC	NC	NC	NC	NC	NC	Y	Y	Y	Y	Y	Y	Y	Y	Y	Y	Y	Y	Y	Y	NC	Y	Y	Y	0.655172
PTPN11_p.G268	p.G268S/C	Noonan syndrome	NA	chr12	112910793	112910795	No		Y	Y	NC	NC	NC	NC	NC	NC	NC	NC	NC	Y	Y	Y	Y	Y	Y	Y	Y	Y	Y	Y	Y	Y	Y	NC	Y	Y	Y	0.655172
PTPN11_p.Y279	p.Y279C/S	Noonan syndrome	NA	chr12	112910826	112910828	No		Y	Y	Y	NC	NC	NC	NC	Y	NC	NC	NC	Y	Y	Y	Y	Y	Y	Y	NC	Y	Y	Y	Y	Y	Y	NC	Y	Y	Y	0.689655
PTPN11_p.I282	p.I282V	Noonan syndrome	p.I282M	chr12	112910835	112910837	No		Y	Y	Y	NC	NC	NC	NC	Y	NC	NC	NC	Y	Y	Y	Y	Y	Y	Y	NC	Y	Y	Y	Y	Y	Y	NC	Y	Y	Y	0.689655
PTPN11_p.F285a	p.F285C/S/L	Noonan syndrome	NA	chr12	112910844	112910844	No		Y	Y	Y	NC	NC	NC	NC	Y	NC	NC	NC	Y	Y	Y	Y	Y	Y	Y	NC	Y	Y	Y	Y	Y	Y	NC	Y	Y	Y	0.689655
PTPN11_p.F285b				chr12	112915455	112915456	No		Y	Y	NC	NC	NC	Y	NC	NC	Y	Y	Y	Y	NC	NC	Y	NC	Y	Y	NC	Y	Y	Y	Y	Y	Y	NC	Y	Y	NC	0.62069
PTPN11_p.R289	NA	NA	p.R289G	chr12	112915466	112915468	No		Y	Y	NC	NC	NC	Y	NC	NC	Y	Y	Y	Y	NC	NC	Y	NC	Y	Y	NC	Y	Y	Y	Y	Y	Y	NC	Y	Y	NC	0.62069
PTPN11_p.N308	p.N308D/S/T	Noonan syndrome	p.N308D	chr12	112915523	112915525	No		Y	Y	NC	NC	NC	Y	NC	NC	Y	Y	Y	Y	NC	NC	Y	NC	Y	Y	NC	Y	Y	Y	Y	Y	Y	NC	Y	Y	NC	0.62069
PTPN11_p.I309	p.I309V	Noonan syndrome	NA	chr12	112915526	112915528	No		Y	Y	NC	NC	NC	Y	NC	NC	Y	Y	Y	Y	NC	NC	Y	NC	Y	Y	NC	Y	Y	Y	Y	Y	Y	NC	Y	Y	NC	0.62069
PTPN11_p.G409	p.G409A	Noonan syndrome	NA	chr12	112924279	112924281	No		Y	Y	Y	Y	Y	Y	Y	Y	Y	Y	Y	Y	Y	Y	Y	Y	Y	Y	NC	Y	Y	NC	Y	Y	Y	Y	Y	Y	Y	0.931034
PTPN11_p.T411	p.T411M	Noonan syndrome	NA	chr12	112924285	112924287	No		Y	Y	Y	Y	Y	Y	Y	Y	Y	Y	Y	Y	Y	Y	Y	Y	Y	Y	NC	Y	Y	NC	Y	Y	Y	Y	Y	Y	Y	0.931034
PTPN11_p.G464	p.G464A	LEOPARD syndrome	NA	chr12	112926257	112926259	No		NC	NC	Y	Y	Y	Y	Y	Y	NC	Y	Y	Y	Y	Y	Y	NC	Y	Y	NC	Y	Y	NC	Y	Y	Y	NC	Y	Y	Y	0.758621
PTPN11_p.T468	p.T468M/P	LEOPARD syndrome	NA	chr12	112926269	112926271	No		NC	NC	Y	Y	Y	Y	Y	Y	NC	Y	Y	Y	Y	Y	Y	NC	Y	Y	NC	Y	Y	NC	Y	Y	Y	NC	Y	Y	Y	0.758621
PTPN11_p.P491	p.P491H/L/S	Noonan syndrome	p.P491L/S	chr12	112926851	112926853	No		Y	Y	Y	Y	Y	Y	Y	Y	Y	Y	Y	Y	Y	Y	Y	Y	Y	Y	NC	Y	Y	Y	Y	Y	Y	Y	Y	Y	Y	0.965517
PTPN11_p.R501	p.R501K	Noonan syndrome	NA	chr12	112926881	112926883	No		NC	NC	NC	NC	NC	NC	NC	NC	NC	NC	NC	NC	NC	NC	NC	NC	NC	NC	NC	NC	NC	NC	NC	NC	NC	NC	NC	NC	NC	0
PTPN11_p.S502	p.S502A/L/T	Noonan syndrome	p.S502A/L/P/T	chr12	112926884	112926886	No		NC	NC	NC	NC	NC	NC	NC	NC	NC	NC	NC	NC	NC	NC	NC	NC	NC	NC	NC	NC	NC	NC	NC	NC	NC	NC	NC	NC	NC	0
PTPN11_p.G503	p.G503R	Noonan syndrome	p.G503A/E/L/R/V	chr12	112926887	112926889	No		NC	NC	NC	NC	NC	NC	NC	NC	NC	NC	NC	NC	NC	NC	NC	NC	NC	NC	NC	NC	NC	NC	NC	NC	NC	NC	NC	NC	NC	0
PTPN11_p.M504	p.M504V	Noonan syndrome	NA	chr12	112926890	112926892	No		NC	NC	NC	NC	NC	NC	NC	NC	NC	NC	NC	NC	NC	NC	NC	NC	NC	NC	NC	NC	NC	NC	NC	NC	NC	NC	NC	NC	NC	0
PTPN11_p.Q506	p.Q506P	Noonan syndrome	p.Q506P	chr12	112926896	112926898	No		NC	NC	NC	NC	NC	NC	NC	NC	NC	NC	NC	NC	NC	NC	NC	NC	NC	NC	NC	NC	NC	NC	NC	NC	NC	NC	NC	NC	NC	0
PTPN11_p.T507	NA	NA	p.T507K	chr12	112926899	112926901	No		NC	NC	NC	NC	NC	NC	NC	NC	NC	NC	NC	NC	NC	NC	NC	NC	NC	NC	NC	NC	NC	NC	NC	NC	NC	NC	NC	NC	NC	0
PTPN11_p.Q510	p.Q510E/P/R	Noonan syndrome	p.Q510H/K	chr12	112926908	112926910	No		NC	NC	NC	NC	NC	NC	NC	NC	NC	NC	NC	NC	NC	NC	NC	NC	NC	NC	NC	NC	NC	NC	NC	NC	NC	NC	NC	NC	NC	0
PTPN11_p.L560	p.L560F	Noonan syndrome	NA	chr12	112940026	112940028	No		Y	Y	Y	Y	Y	Y	Y	Y	Y	Y	Y	Y	Y	Y	Y	Y	Y	Y	NC	Y	Y	Y	Y	Y	Y	Y	Y	Y	Y	0.965517
FGFR3_p.S84	p.S84L	Hypochondroplasia	NA	chr4	1801121	1801123	No		Y	Y	Y	Y	Y	Y	Y	Y	NC	Y	Y	Y	Y	Y	Y	Y	Y	Y	NC	Y	Y	Y	Y	Y	Y	Y	Y	Y	Y	0.931034
FGFR3_p.R200	p.R200C	Hypochondroplasia	NA	chr4	1803246	1803248	No		Y	Y	Y	Y	Y	Y	Y	Y	Y	Y	Y	Y	Y	Y	Y	Y	Y	Y	Y	Y	Y	Y	Y	Y	Y	Y	Y	Y	Y	1
FGFR3_p.S217	p.S217C	Achondroplasia	NA	chr4	1803380	1803382	Yes		Y	Y	Y	Y	Y	Y	Y	Y	Y	Y	Y	Y	Y	Y	Y	Y	NC	Y	NC	Y	Y	NC	Y	Y	Y	Y	Y	Y	NC	0.862069
FGFR3_p.Y241	NA	NA	p.Y241C	chr4	1803452	1803454	No		Y	Y	Y	Y	Y	Y	Y	Y	Y	Y	Y	Y	Y	Y	Y	Y	Y	Y	Y	Y	Y	Y	Y	Y	Y	Y	Y	Y	Y	1
FGFR3_p.R248	p.R248C	Thanatophoric dysplasia type I	p.R248C	chr4	1803564	1803566	No		Y	Y	Y	Y	Y	Y	Y	Y	Y	Y	Y	Y	Y	Y	Y	Y	Y	Y	Y	Y	Y	Y	Y	Y	Y	Y	Y	Y	Y	1
FGFR3_p.S249	p.S249C	Thanatophoric dysplasia type I	p.S249C	chr4	1803567	1803569	No		Y	Y	Y	Y	Y	Y	Y	Y	Y	Y	Y	Y	Y	Y	Y	Y	Y	Y	Y	Y	Y	Y	Y	Y	Y	Y	Y	Y	Y	1
FGFR3_p.P250	p.P250R	Muenke syndrome	NA	chr4	1803570	1803572	No		Y	Y	Y	Y	Y	Y	Y	Y	Y	Y	Y	Y	Y	Y	Y	Y	Y	Y	Y	Y	Y	Y	Y	Y	Y	Y	Y	Y	Y	1
FGFR3_p.N262	p.N262H	Hypochondroplasia	NA	chr4	1803606	1803608	No		Y	Y	Y	Y	Y	Y	Y	Y	Y	Y	Y	Y	Y	Y	Y	Y	Y	Y	Y	Y	Y	Y	Y	Y	Y	Y	Y	Y	Y	1
FGFR3_p.A265	NA	NA	p.A265T	chr4	1803615	1803617	No		NC	NC	NC	NC	NC	NC	NC	NC	NC	NC	NC	NC	Y-dd	NC	Y-dd	Y-dd	Y-dd	NC	Y-dd	Y-dd	Y-dd	Y-dd	Y-dd	Y-dd	Y-dd	NC	Y-dd	Y-dd	Y-dd	0.482759
FGFR3_p.V266	NA	NA	p.V266M	chr4	1803618	1803620	No		NC	NC	NC	NC	NC	NC	NC	NC	NC	NC	NC	NC	Y-dd	NC	Y-dd	Y-dd	Y-dd	NC	Y-dd	Y-dd	Y-dd	Y-dd	Y-dd	Y-dd	Y-dd	NC	Y-dd	Y-dd	Y-dd	0.482759
FGFR3_p.G268	p.G268C	Hypochondroplasia	NA	chr4	1803624	1803626	No		NC	NC	NC	NC	NC	NC	NC	NC	NC	NC	NC	NC	Y-dd	NC	Y-dd	Y-dd	Y-dd	NC	Y-dd	Y-dd	Y-dd	Y-dd	Y-dd	Y-dd	Y-dd	NC	Y-dd	Y-dd	Y-dd	0.482759
FGFR3_p.Y278	p.Y278C	Hypochondroplasia	NA	chr4	1803654	1803656	No		NC	NC	NC	NC	NC	NC	NC	NC	NC	NC	NC	NC	Y-dd	NC	Y-dd	Y-dd	Y-dd	NC	Y-dd	Y-dd	Y-dd	Y-dd	Y-dd	Y-dd	Y-dd	NC	Y-dd	Y-dd	Y-dd	0.482759
FGFR3_p.S279	p.S279C	Achondroplasia	NA	chr4	1803657	1803659	No		NC	NC	NC	NC	NC	NC	NC	NC	NC	NC	NC	NC	Y-dd	NC	Y-dd	Y-dd	Y-dd	NC	Y-dd	Y-dd	Y-dd	Y-dd	Y-dd	Y-dd	Y-dd	NC	Y-dd	Y-dd	Y-dd	0.482759
FGFR3_p.N328	p.N328I	Hypochondroplasia	NA	chr4	1805470	1805472	Yes		Y	Y	Y	Y	Y	Y	Y	Y	Y	Y	Y	Y	Y	Y	Y	Y	NC	Y	NC	Y	Y	NC	Y	Y	Y	Y	Y	Y	Y	0.896552
FGFR3_p.G346	p.G346E	Achondroplasia	NA	chr4	1805524	1805526	No		Y	Y	Y	Y	Y	Y	Y	Y	Y	Y	Y	Y	Y	Y	Y	Y	Y	NC	NC	Y	Y	NC	Y	Y	Y	Y	Y	NC	Y	0.862069
FGFR3_p.G370	p.G370C	Thanatophoric dysplasia type Inigricans/Hypochondroplasia	p.G370C	chr4	1806089	1806091	Yes		Y	Y	Y	Y	Y	Y	Y	Y	Y	Y	Y	Y	NC	Y	Y	NC	Y	Y	NC	Y	NC	NC	Y	Y	Y	Y	Y	Y	Y	0.827586
FGFR3_p.S371	p.S371C	Thanatophoric dysplasia type Inigricans/Hypochondroplasia	p.S371C	chr4	1806092	1806094	Yes		Y	Y	Y	Y	Y	Y	Y	Y	Y	Y	Y	Y	NC	Y	Y	NC	Y	Y	NC	Y	NC	NC	Y	Y	Y	Y	Y	Y	Y	0.827586
FGFR3_p.Y373	p.Y373C	Thanatophoric dysplasia type Inigricans/Hypochondroplasia	p.Y373C	chr4	1806098	1806100	Yes		Y	Y	Y	Y	Y	Y	Y	Y	Y	Y	Y	Y	NC	Y	Y	NC	Y	Y	NC	Y	NC	NC	Y	Y	Y	Y	Y	Y	Y	0.827586
FGFR3_p.G375	p.G375C	Achondroplasia	NA	chr4	1806104	1806106	Yes		Y	Y	Y	Y	Y	Y	Y	Y	Y	Y	Y	Y	NC	Y	Y	NC	Y	Y	NC	Y	NC	NC	Y	Y	Y	Y	Y	Y	Y	0.827586
FGFR3_p.G380	p.G380R	Achondroplasia	p.G380R/E	chr4	1806119	1806121	Yes		Y	Y	Y	Y	Y	Y	Y	Y	Y	Y	Y	Y	Y	Y	Y	Y	Y	Y	NC	Y	Y	NC	Y	Y	Y	Y	Y	Y	Y	0.931034
FGFR3_p.V381	p.V381E	Hypochondroplasia	NA	chr4	1806122	1806124	Yes		Y	Y	Y	Y	Y	Y	Y	Y	Y	Y	Y	Y	Y	Y	Y	Y	Y	Y	NC	Y	Y	NC	Y	Y	Y	Y	Y	Y	Y	0.931034
FGFR3_p.A391	p.A391E	Crouzon syndrome with acanthosis nigricans	p.A391E	chr4	1806152	1806154	No		Y	Y	Y	Y	Y	Y	Y	Y	Y	Y	Y	Y	Y	Y	Y	Y	Y	Y	NC	Y	Y	NC	Y	Y	Y	Y	Y	Y	Y	0.931034
FGFR3_p.T394	p.T394S	Achondroplasia	NA	chr4	1806161	1806163	No		Y	Y	Y	Y	Y	Y	Y	Y	Y	Y	Y	Y	Y	Y	Y	Y	Y	Y	NC	Y	Y	NC	Y	Y	Y	Y	Y	Y	Y	0.931034
FGFR3_p.I538	p.I538V	Hypochondroplasia	NA	chr4	1807363	1807365	Yes		Y	Y	Y	Y	Y	Y	Y	Y	Y	Y	Y	Y	Y	Y	Y	Y	Y	Y	Y	Y	Y	Y	Y	Y	Y	Y	Y	Y	Y	1
FGFR3_p.N540	p.N540K/S/T	Hypochondroplasia	p.N540S	chr4	1807369	1807371	No		Y	Y	Y	Y	Y	Y	Y	Y	Y	Y	Y	Y	Y	Y	Y	Y	Y	Y	Y	Y	Y	Y	Y	Y	Y	Y	Y	Y	Y	1
FGFR3_p.D641	NA	NA	p.D641N	chr4	1807862	1807864	No		Y	Y	Y	Y	Y	Y	Y	Y	Y	Y	Y	Y	Y	Y	Y	Y	Y	NC	NC	Y	Y	NC	Y	Y	Y	Y	Y	Y	Y	0.896552
FGFR3_p.K650	p.K650E; p.K650M; p.K650T; p.K650N/Q	Thanatophoric dysplasia type II; severe achondroplasia with developmental delay and acanthosis nigricans(SADDAN); Acanthosis nigricans; Hypochondroplasia	p.K650M/E/T/N	chr4	1807889	1807891	Yes		Y	Y	Y	Y	Y	Y	Y	Y	Y	Y	Y	Y	Y	Y	Y	Y	Y	NC	NC	Y	Y	NC	Y	Y	Y	Y	Y	Y	Y	0.896552
FGFR3_p.G697	NA	NA	p.G697C	chr4	1808331	1808333	No		Y	Y	Y	Y	Y	Y	Y	Y	Y	Y	Y	Y	Y	Y	Y	Y	Y	Y	NC	Y	Y	Y	Y	Y	Y	Y	Y	Y	Y	0.965517
FGFR3_p.X807	p.X807R/G/L/C/W	Thanatophoric dysplasia type I	NA	chr4	1808987	1808989	No		Y	Y	Y	Y	Y	Y	Y	Y	Y	Y	Y	Y	Y	Y	Y	NC	NC	Y	NC	Y	Y	NC	Y	Y	Y	Y	Y	NC	NC	0.793103
NC								Success rate per sample	0.816327	0.863946	0.829932	0.768707	0.782313	0.836735	0.795918	0.795918	0.802721	0.843537	0.829932	0.884354	0.761905	0.727891	0.904762	0.687075	0.870748	0.863946	0.380952	0.911565	0.789116	0.666667	0.891156	0.904762	0.891156	0.673469	0.863946	0.897959	0.734694
